# Supplementary material for: Methyl 2-(5-bromo-3-methyl­sulfinyl-1-benzofuran-2-yl)acetate
Source: Acta Crystallogr Sect E Struct Rep Online. 2008 Nov 20;64(Pt 12):o2397. doi: 10.1107/S1600536808037768 (PMC2959898; doi:10.1107/S1600536808037768)
Supplement: Supplementary file 2 [file e-64-o2397-Isup2.hkl]

# 
# h,k,l, Fc-squared, Fo-squared, sigma(Fo-squared) and status flag 
# 
data_I
_shelx_title ' SSS IN P-1' 
_shelx_refln_list_code          4 
_shelx_F_calc_maximum      133.92 
_exptl_crystal_F_000       332.00 
_reflns_d_resolution_high  0.8108 
 
loop_ 
 _symmetry_equiv_pos_as_xyz 
 'x, y, z' 
 '-x, -y, -z' 
 
_cell_length_a     7.9696 
_cell_length_b     9.1146 
_cell_length_c    10.3100 
_cell_angle_alpha  72.587 
_cell_angle_beta   78.716 
_cell_angle_gamma  69.082 
 
_shelx_F_squared_multiplier     1.000 
 
loop_ 
 _refln_index_h 
 _refln_index_k 
 _refln_index_l 
 _refln_F_squared_calc 
 _refln_F_squared_meas 
 _refln_F_squared_sigma 
 _refln_observed_status 
   1   0   0      130.64      135.28      2.71 o 
   2   0   0     3992.36     3617.96     98.35 o 
   3   0   0      200.75      197.20      3.44 o 
   4   0   0     5230.95     5011.90     66.23 o 
   5   0   0      679.18      681.34     10.21 o 
   6   0   0      233.50      222.24      7.40 o 
   7   0   0      209.02      209.00      7.89 o 
   8   0   0      223.60      230.28      8.90 o 
   9   0   0       58.50       55.40      5.98 o 
  -8   1   0       29.00       23.57      4.53 o 
  -7   1   0      269.15      277.86      9.22 o 
  -6   1   0      387.25      336.76      9.88 o 
  -5   1   0     1076.49     1070.15     15.48 o 
  -4   1   0      192.74      185.26      3.77 o 
  -3   1   0     1531.47     1340.72     28.14 o 
  -2   1   0      789.58      768.31     10.79 o 
  -1   1   0     8435.27     6788.15    159.88 o 
   0   1   0     2153.46     1840.93     65.74 o 
   1   1   0     3100.33     2755.80    158.91 o 
   2   1   0     1066.45     1098.06     21.71 o 
   3   1   0     5295.43     5036.29     67.05 o 
   4   1   0       37.84       28.28      1.52 o 
   5   1   0     1319.74     1276.49     26.68 o 
   6   1   0      168.80      155.87      6.26 o 
   7   1   0      272.07      275.07      8.85 o 
   8   1   0      133.69      134.16      7.09 o 
   9   1   0       10.05        9.27      4.66 o 
  -8   2   0        8.86       12.66      4.17 o 
  -7   2   0       24.46       20.82      4.04 o 
  -6   2   0        5.61       10.16      3.15 o 
  -5   2   0      189.94      190.94      4.38 o 
  -4   2   0      258.52      234.00      4.63 o 
  -3   2   0      398.56      348.35      9.97 o 
  -2   2   0      120.39      168.81      3.26 o 
  -1   2   0     4974.13     4669.06     62.02 o 
   0   2   0     1148.97     1019.89     30.39 o 
   1   2   0      178.69      161.56      8.86 o 
   2   2   0      257.22      253.13      3.79 o 
   3   2   0      187.07      207.99      5.39 o 
   4   2   0     1302.48     1284.85     26.01 o 
   5   2   0      504.68      485.86     11.55 o 
   6   2   0      426.55      449.49     11.72 o 
   7   2   0        0.59       -0.77      3.13 o 
   8   2   0       10.03       11.71      3.68 o 
   9   2   0       18.09       12.81      4.79 o 
  -7   3   0       27.45       18.55      3.99 o 
  -6   3   0       89.24       86.78      5.12 o 
  -5   3   0        2.37        0.61      1.82 o 
  -4   3   0      224.00      215.16     10.03 o 
  -3   3   0        8.19        9.64      1.56 o 
  -2   3   0     1200.07     1249.77     24.87 o 
  -1   3   0      396.40      361.52     12.87 o 
   0   3   0     2440.40     2465.13     37.31 o 
   1   3   0       58.22       57.00      1.15 o 
   2   3   0     1783.55     1853.75     54.98 o 
   3   3   0      126.71      157.38      3.46 o 
   4   3   0       26.19       21.60      2.03 o 
   5   3   0      410.15      380.74      9.64 o 
   6   3   0       69.88       73.77      4.73 o 
   7   3   0       21.55       22.89      3.79 o 
   8   3   0        1.13       -0.43      3.68 o 
   9   3   0       23.58       30.46      5.19 o 
  -6   4   0       41.50       45.51      2.89 o 
  -5   4   0      120.07      135.88      4.17 o 
  -4   4   0      283.34      283.79      5.64 o 
  -3   4   0       54.29       57.33      2.51 o 
  -2   4   0       22.47       20.16      2.74 o 
  -1   4   0     2248.54     2316.75     31.23 o 
   0   4   0       21.36       33.82      1.76 o 
   1   4   0      274.96      251.75      5.19 o 
   2   4   0       52.34       59.71      1.39 o 
   3   4   0     1906.54     2039.89     22.08 o 
   4   4   0      158.29      154.13      2.32 o 
   5   4   0      352.35      383.34      9.60 o 
   6   4   0      106.65      113.28      5.29 o 
   7   4   0      227.38      242.03      8.22 o 
   8   4   0       39.96       57.11      5.06 o 
   9   4   0        8.96        9.21      4.36 o 
  -6   5   0       55.79       65.67      4.86 o 
  -5   5   0      106.76      112.19      5.68 o 
  -4   5   0      104.00      109.27      5.71 o 
  -3   5   0       12.43       13.79      2.98 o 
  -2   5   0      486.65      476.60     11.49 o 
  -1   5   0      467.28      521.24      9.88 o 
   0   5   0      803.10      744.74      8.77 o 
   1   5   0        4.69        2.74      1.18 o 
   2   5   0     1067.19     1078.62     12.13 o 
   3   5   0        5.36        7.12      1.56 o 
   4   5   0     1109.39     1138.11     12.76 o 
   5   5   0      599.64      606.84      9.22 o 
   6   5   0      215.11      230.21      6.62 o 
   7   5   0       83.79       85.66      5.06 o 
   8   5   0      105.75      103.98      6.06 o 
   9   5   0       68.42       75.07      5.88 o 
  -5   6   0        9.28       12.26      4.04 o 
  -4   6   0       63.25       62.52      5.05 o 
  -3   6   0      154.24      172.27      6.75 o 
  -2   6   0      175.72      173.87      6.55 o 
  -1   6   0      907.67      894.69     19.15 o 
   0   6   0       11.68        8.88      2.22 o 
   1   6   0      831.70      815.08     18.98 o 
   2   6   0       83.86      101.94      4.45 o 
   3   6   0      947.08      936.92     13.27 o 
   4   6   0      191.87      191.64      3.85 o 
   5   6   0      359.65      345.45      5.95 o 
   6   6   0        7.80        4.81      1.67 o 
   7   6   0      289.52      307.29      6.02 o 
   8   6   0       87.10       89.15      3.70 o 
   9   6   0       49.73       53.77      3.22 o 
  -4   7   0       85.87       88.34      5.95 o 
  -3   7   0       30.95       35.53      4.23 o 
  -2   7   0       96.41       99.54      5.62 o 
  -1   7   0       40.34       51.91      3.90 o 
   0   7   0      500.89      491.97      8.53 o 
   1   7   0      118.78      127.10      3.79 o 
   2   7   0      419.11      402.73      7.13 o 
   3   7   0        5.60        1.61      1.46 o 
   4   7   0     1849.44     1743.94     33.39 o 
   5   7   0        0.66        1.24      2.32 o 
   6   7   0      489.32      459.03     10.79 o 
   7   7   0       44.06       44.40      3.64 o 
   8   7   0      180.95      177.52      6.41 o 
  -3   8   0       36.32       45.66      4.85 o 
  -2   8   0      113.12      103.01      6.09 o 
  -1   8   0      184.92      169.62      7.15 o 
   0   8   0       35.46       34.70      2.84 o 
   1   8   0      121.55      117.20      4.47 o 
   2   8   0       27.52       34.96      5.58 o 
   3   8   0      559.64      522.91      8.70 o 
   4   8   0      125.33      116.53      5.22 o 
   5   8   0      164.28      159.97      5.86 o 
   6   8   0        0.19        1.61      2.70 o 
   7   8   0      175.14      177.23      6.57 o 
   8   8   0       18.18       18.29      3.47 o 
  -2   9   0        4.53        7.15      3.90 o 
  -1   9   0       15.03       16.37      4.02 o 
   0   9   0       10.99        5.77      2.60 o 
   1   9   0       94.98       99.26      4.10 o 
   2   9   0       15.94       16.31      2.44 o 
   3   9   0       74.67       80.61      3.57 o 
   4   9   0       15.09       17.28      3.18 o 
   5   9   0       55.86       56.37      4.33 o 
   6   9   0       44.66       39.05      3.94 o 
   7   9   0        5.04        4.54      3.36 o 
   0  10   0       33.77       34.86      4.63 o 
   1  10   0        0.03       -3.83      2.55 o 
   2  10   0      112.53      117.15      4.44 o 
   3  10   0       19.61       10.54      3.77 o 
   4  10   0      108.04      111.37      6.08 o 
   5  10   0        3.25        2.90      3.50 o 
   6  10   0       87.59       90.54      5.72 o 
  -5 -10   1       76.69       72.37      5.66 o 
  -4 -10   1       11.14       13.10      4.00 o 
  -3 -10   1       80.78       71.87      5.23 o 
  -2 -10   1       15.72       14.37      2.91 o 
  -1 -10   1      152.77      163.95      6.59 o 
  -7  -9   1        2.28        1.52      3.34 o 
  -6  -9   1      157.27      158.05      6.52 o 
  -5  -9   1        1.96       -2.85      3.16 o 
  -4  -9   1      119.16      116.05      5.94 o 
  -3  -9   1       21.08       22.81      4.16 o 
  -2  -9   1      156.39      164.00      4.79 o 
  -1  -9   1      139.79      145.59      8.21 o 
   0  -9   1       83.21       84.59      5.85 o 
   1  -9   1       53.80       55.71      5.09 o 
   2  -9   1       26.76       28.02      4.73 o 
  -7  -8   1      136.84      138.76      5.80 o 
  -6  -8   1        2.31        1.12      2.88 o 
  -5  -8   1      143.54      136.51      5.62 o 
  -4  -8   1       10.60       11.38      3.15 o 
  -3  -8   1      459.20      448.22      7.88 o 
  -2  -8   1        4.33        6.84      1.99 o 
  -1  -8   1      129.68      143.53      4.98 o 
   0  -8   1      147.65      158.29      4.81 o 
   1  -8   1       46.51       57.69      4.83 o 
   2  -8   1       86.32       94.17      6.08 o 
   3  -8   1       48.45       48.96      5.02 o 
  -8  -7   1       11.88       19.82      3.36 o 
  -7  -7   1       48.83       49.56      4.02 o 
  -6  -7   1       63.79       69.18      4.25 o 
  -5  -7   1       58.04       54.16      3.82 o 
  -4  -7   1      281.46      264.71      7.26 o 
  -3  -7   1       18.65       16.75      1.90 o 
  -2  -7   1      286.46      288.23      5.62 o 
  -1  -7   1        5.50       10.47      2.06 o 
   0  -7   1       53.54       53.19      2.87 o 
   1  -7   1        1.25       -1.07      2.78 o 
   2  -7   1       30.83       33.25      4.02 o 
   3  -7   1       24.99       24.00      4.02 o 
   4  -7   1       19.58       27.17      4.28 o 
  -9  -6   1        2.26       -0.56      2.58 o 
  -8  -6   1      108.59      101.22      3.76 o 
  -7  -6   1        0.75       -0.43      1.82 o 
  -6  -6   1      101.65       92.94      3.13 o 
  -5  -6   1       47.12       46.82      2.46 o 
  -4  -6   1      554.35      551.67      8.49 o 
  -3  -6   1      266.47      255.21      4.82 o 
  -2  -6   1      455.34      438.96     11.06 o 
  -1  -6   1      301.74      292.36      7.24 o 
   0  -6   1      369.03      363.50      8.94 o 
   1  -6   1      455.24      466.33     11.63 o 
   2  -6   1       72.21       72.51      4.76 o 
   3  -6   1      142.64      146.59      6.38 o 
   4  -6   1       13.82       15.30      3.48 o 
   5  -6   1       10.17        8.39      3.93 o 
  -9  -5   1       88.62      103.07      6.83 o 
  -8  -5   1       12.21       12.42      2.37 o 
  -7  -5   1      475.08      457.98     10.86 o 
  -6  -5   1        2.93        0.41      1.52 o 
  -5  -5   1     1253.96     1214.69     17.16 o 
  -4  -5   1      146.31      152.20      3.34 o 
  -3  -5   1     1286.79     1248.09     14.00 o 
  -2  -5   1      581.03      614.05      7.35 o 
  -1  -5   1     1053.58     1022.45     20.61 o 
   0  -5   1      207.96      204.29      4.33 o 
   1  -5   1      234.88      212.75      6.21 o 
   2  -5   1      432.70      444.52     11.00 o 
   3  -5   1      421.72      415.07     10.65 o 
   4  -5   1      294.39      287.99      8.71 o 
   5  -5   1       12.24       19.07      3.73 o 
   6  -5   1       55.17       64.03      4.88 o 
  -9  -4   1       27.12       24.38      4.74 o 
  -8  -4   1      200.12      209.58      8.19 o 
  -7  -4   1       18.20       21.13      3.22 o 
  -6  -4   1      183.93      169.63      6.23 o 
  -5  -4   1       10.65       14.24      1.53 o 
  -4  -4   1     1766.43     1712.17     30.59 o 
  -3  -4   1        9.43       10.81      0.87 o 
  -2  -4   1     2107.86     1987.51     21.61 o 
  -1  -4   1        8.61       14.30      0.86 o 
   0  -4   1     2521.91     2419.42     31.97 o 
   1  -4   1      154.98      155.12      5.22 o 
   2  -4   1      888.24      857.80     12.58 o 
   3  -4   1      514.70      512.88      8.38 o 
   4  -4   1      138.58      130.59      3.69 o 
   5  -4   1        5.32        7.60      3.16 o 
   6  -4   1       29.77       35.44      3.81 o 
  -9  -3   1       95.00       97.60      7.00 o 
  -8  -3   1      183.89      187.18      7.89 o 
  -7  -3   1      130.55      138.30      6.35 o 
  -6  -3   1      235.56      222.96      7.10 o 
  -5  -3   1     1846.01     1762.61     35.47 o 
  -4  -3   1      541.42      584.90     12.83 o 
  -3  -3   1     2660.64     2621.10     46.42 o 
  -2  -3   1      100.46      123.61      1.96 o 
  -1  -3   1     4308.26     4181.21     44.53 o 
   0  -3   1        2.37        5.53      1.01 o 
   1  -3   1     1468.84     1473.31     28.32 o 
   2  -3   1      340.98      332.44      5.57 o 
   3  -3   1     2063.23     1924.01     26.45 o 
   4  -3   1       66.11       54.50      3.56 o 
   5  -3   1      289.61      291.72     11.32 o 
   6  -3   1       51.29       48.63      2.84 o 
   7  -3   1       59.11       60.14      5.02 o 
  -9  -2   1       25.77       26.99      4.99 o 
  -8  -2   1       80.19       80.30      5.60 o 
  -7  -2   1       85.04       89.07      5.39 o 
  -6  -2   1      514.37      525.76     13.27 o 
  -5  -2   1       43.94       56.05      3.67 o 
  -4  -2   1     2446.18     2474.75     48.51 o 
  -3  -2   1      359.31      383.67      8.70 o 
  -2  -2   1     3294.74     3341.30     35.61 o 
  -1  -2   1       15.33       11.17      1.23 o 
   0  -2   1     2435.41     2331.09     30.27 o 
   1  -2   1       15.40       15.27      1.52 o 
   2  -2   1     2039.79     1929.55     26.04 o 
   3  -2   1      995.82     1007.47     14.38 o 
   4  -2   1      340.65      327.08      5.84 o 
   5  -2   1      161.17      144.18      3.79 o 
   6  -2   1      230.68      235.05      7.92 o 
   7  -2   1      123.53      112.36      6.31 o 
   8  -2   1        3.76        5.92      3.70 o 
  -9  -1   1        1.25        4.68      4.37 o 
  -8  -1   1       27.45       22.55      4.71 o 
  -7  -1   1        4.78        2.36      3.08 o 
  -6  -1   1        5.04        4.23      2.69 o 
  -5  -1   1       44.11       35.38      3.13 o 
  -4  -1   1       28.89       31.41      2.25 o 
  -3  -1   1      972.32     1019.43     13.98 o 
  -2  -1   1        6.03        7.06      0.43 o 
  -1  -1   1      197.89      200.67      2.38 o 
   0  -1   1       37.36       38.24      1.09 o 
   1  -1   1     2822.28     2856.46     52.23 o 
   2  -1   1       15.56       20.89      1.17 o 
   3  -1   1      110.88      101.54      2.56 o 
   4  -1   1      185.77      186.34      7.09 o 
   5  -1   1      187.17      179.52      9.41 o 
   6  -1   1      182.93      181.95      6.92 o 
   7  -1   1       17.63       15.93      3.85 o 
   8  -1   1      134.65      126.52      6.84 o 
  -9   0   1        1.86        1.93      4.22 o 
  -8   0   1       18.49       13.52      4.05 o 
  -7   0   1       57.96       59.47      5.12 o 
  -6   0   1       88.24       92.43      5.22 o 
  -5   0   1      432.05      423.17     10.80 o 
  -4   0   1       86.70       87.00      2.15 o 
  -3   0   1      391.22      403.70      6.02 o 
  -2   0   1      100.17      120.04      2.10 o 
  -1   0   1       29.96       37.91      0.83 o 
   1   0   1     1243.27     1239.05     22.92 o 
   2   0   1     1655.93     1523.66     20.41 o 
   3   0   1      251.63      220.03      4.37 o 
   4   0   1       17.42       17.31      2.62 o 
   5   0   1       49.65       38.86      2.32 o 
   6   0   1        5.61        1.33      2.76 o 
   7   0   1       17.67       12.57      3.64 o 
   8   0   1        3.98        0.41      3.04 o 
   9   0   1       11.63       13.09      4.53 o 
  -8   1   1       14.29       17.28      4.68 o 
  -7   1   1        2.01       -2.39      3.50 o 
  -6   1   1      357.01      371.96     10.82 o 
  -5   1   1       18.99       19.18      1.60 o 
  -4   1   1     1039.34     1048.69     46.10 o 
  -3   1   1       38.25       46.38      1.67 o 
  -2   1   1     2571.95     2576.76     34.25 o 
  -1   1   1     4667.85     4647.35     61.11 o 
   0   1   1      500.76      543.68      6.00 o 
   1   1   1      369.55      377.85      7.17 o 
   2   1   1     5554.46     5488.91    100.56 o 
   3   1   1      148.10      150.68      3.37 o 
   4   1   1     1449.20     1407.31     27.43 o 
   5   1   1     1137.15     1080.07     19.78 o 
   6   1   1      507.95      488.87     12.44 o 
   7   1   1      180.24      163.95      6.72 o 
   8   1   1       38.25       44.79      4.80 o 
   9   1   1        6.83        5.14      3.59 o 
  -8   2   1       41.09       45.35      5.39 o 
  -7   2   1       27.24       42.84      4.80 o 
  -6   2   1       64.01       66.01      4.76 o 
  -5   2   1      633.36      598.66      9.53 o 
  -4   2   1        0.50       -1.72      1.49 o 
  -3   2   1     2955.29     2802.63     98.64 o 
  -2   2   1       82.10       96.55      2.32 o 
  -1   2   1    17935.54    15276.17    199.88 o 
   0   2   1     2200.86     2180.60     28.31 o 
   1   2   1     7639.25     7135.68     94.20 o 
   2   2   1     1135.98     1142.84     20.57 o 
   3   2   1     3096.18     3107.12     84.55 o 
   4   2   1     2136.90     2155.38     42.35 o 
   5   2   1      496.66      446.30     10.85 o 
   6   2   1      770.96      742.57     17.03 o 
   7   2   1      289.45      297.71      9.44 o 
   8   2   1      312.49      303.42      9.71 o 
   9   2   1      117.54      123.34      7.23 o 
  -7   3   1       51.78       65.59      5.51 o 
  -6   3   1      260.92      290.81      9.45 o 
  -5   3   1       15.70       16.90      2.12 o 
  -4   3   1      563.82      558.95      9.06 o 
  -3   3   1        1.46        1.44      1.19 o 
  -2   3   1     1615.29     1498.59     20.61 o 
  -1   3   1     1901.57     1854.69     25.01 o 
   0   3   1     3265.62     3118.09     40.35 o 
   1   3   1      174.35      165.69      2.22 o 
   2   3   1     5621.10     5559.88     58.95 o 
   3   3   1      520.91      493.98      7.01 o 
   4   3   1     3193.59     3160.52     61.17 o 
   5   3   1       56.56       45.11      3.57 o 
   6   3   1      382.00      380.26     10.23 o 
   7   3   1      922.66      882.94     20.02 o 
   8   3   1      155.85      165.60      7.12 o 
   9   3   1       83.18       80.46      6.47 o 
  -6   4   1       15.15       12.27      3.93 o 
  -5   4   1      162.79      192.17      4.91 o 
  -4   4   1      265.59      272.57     13.36 o 
  -3   4   1      225.37      195.98      4.28 o 
  -2   4   1      485.24      490.53     11.47 o 
  -1   4   1     1073.63      989.65     18.12 o 
   0   4   1        3.57        5.48      1.09 o 
   1   4   1     3261.09     3252.75     42.13 o 
   2   4   1       54.13       41.58      1.16 o 
   3   4   1     4626.49     4761.81     53.92 o 
   4   4   1       50.56       45.96      1.32 o 
   5   4   1      879.54      814.94     17.49 o 
   6   4   1      354.70      351.54      9.48 o 
   7   4   1      360.84      352.09      9.96 o 
   8   4   1       34.86       35.81      4.36 o 
   9   4   1       60.65       59.36      5.32 o 
  -6   5   1       13.76       17.23      3.64 o 
  -5   5   1       11.75       12.84      3.13 o 
  -4   5   1      108.91      107.45      5.29 o 
  -3   5   1      437.30      430.54     10.80 o 
  -2   5   1      181.79      166.24      5.92 o 
  -1   5   1       62.39       66.47      3.96 o 
   0   5   1     1011.38     1027.59     14.48 o 
   1   5   1      648.23      697.70     10.13 o 
   2   5   1      420.89      365.38      4.56 o 
   3   5   1        4.58        6.13      1.15 o 
   4   5   1      630.82      583.00      8.44 o 
   5   5   1        3.27        2.09      1.67 o 
   6   5   1      292.73      292.57      8.39 o 
   7   5   1       16.40       15.99      3.33 o 
   8   5   1       94.85       88.34      6.06 o 
   9   5   1        6.31        9.82      4.22 o 
  -5   6   1       24.69       40.46      4.45 o 
  -4   6   1      122.52      120.61      5.91 o 
  -3   6   1        2.57        2.49      2.95 o 
  -2   6   1      112.78      121.61      5.62 o 
  -1   6   1       24.41       18.38      2.98 o 
   0   6   1      417.58      423.14      7.24 o 
   1   6   1        9.38        5.95      2.05 o 
   2   6   1      613.54      638.90      9.54 o 
   3   6   1       62.53       56.25      7.40 o 
   4   6   1      447.12      484.18      7.53 o 
   5   6   1       65.39       53.90      4.56 o 
   6   6   1      131.77      128.64      3.41 o 
   7   6   1       94.66       92.15      3.35 o 
   8   6   1       26.16       31.93      4.46 o 
   9   6   1       51.77       48.18      5.34 o 
  -4   7   1       21.66       21.25      3.99 o 
  -3   7   1       79.39       95.46      5.71 o 
  -2   7   1       58.71       64.81      4.99 o 
  -1   7   1      447.29      473.01     12.04 o 
   0   7   1       42.36       46.25      2.58 o 
   1   7   1      614.53      615.32      9.74 o 
   2   7   1       29.45       23.46      1.91 o 
   3   7   1     1286.58     1301.10     18.11 o 
   4   7   1       59.22       59.01      2.33 o 
   5   7   1       98.46      106.89      4.50 o 
   6   7   1      214.50      200.35      6.18 o 
   7   7   1      213.96      211.29      6.63 o 
   8   7   1       50.14       60.57      4.23 o 
   9   7   1       18.60       16.60      3.48 o 
  -3   8   1       17.24       13.62      3.91 o 
  -2   8   1      170.47      182.77      7.44 o 
  -1   8   1        0.40       -1.01      2.92 o 
   0   8   1      192.32      203.52      5.15 o 
   1   8   1        1.12        3.37      4.13 o 
   2   8   1      736.03      719.02     22.22 o 
   3   8   1        3.86        3.98      1.73 o 
   4   8   1       41.20       44.11      3.53 o 
   5   8   1       18.60       15.90      3.08 o 
   6   8   1      401.54      406.53     10.19 o 
   7   8   1       47.52       45.92      3.82 o 
   8   8   1       59.62       55.96      4.51 o 
  -2   9   1        4.22       -1.18      3.76 o 
  -1   9   1       40.62       45.34      4.71 o 
   0   9   1       25.02       34.67      3.07 o 
   1   9   1      194.30      184.34      5.06 o 
   2   9   1        9.74       16.46      2.28 o 
   3   9   1      401.06      380.27      7.15 o 
   4   9   1        3.97        4.74      3.10 o 
   5   9   1      355.15      321.39      8.84 o 
   6   9   1       32.21       33.65      3.79 o 
   7   9   1      103.35      103.03      5.43 o 
   0  10   1       30.79       42.78      5.09 o 
   1  10   1        8.26       13.36      3.86 o 
   2  10   1      141.51      135.74      4.58 o 
   3  10   1       40.37       32.01      2.80 o 
   4  10   1       69.25       63.63      5.20 o 
   5  10   1        1.48       -0.98      3.33 o 
   6  10   1      115.52      105.08      5.88 o 
  -3 -10   2       15.02       13.95      4.30 o 
  -2 -10   2        1.68        0.49      3.57 o 
  -6  -9   2        1.45        0.68      3.16 o 
  -5  -9   2      113.78      114.15      5.94 o 
  -4  -9   2       14.49        9.82      3.61 o 
  -3  -9   2       53.88       56.23      4.31 o 
  -2  -9   2        1.43        2.87      2.51 o 
  -1  -9   2       33.61       26.97      3.48 o 
   0  -9   2        4.53        2.33      3.77 o 
   1  -9   2        0.17       -2.72      3.68 o 
  -7  -8   2        0.34       -2.98      2.93 o 
  -6  -8   2      143.15      147.63      6.03 o 
  -5  -8   2        5.59        6.57      2.96 o 
  -4  -8   2      326.44      328.29      9.19 o 
  -3  -8   2       32.65       32.88      2.48 o 
  -2  -8   2      387.39      387.11      9.64 o 
  -1  -8   2       66.49       70.63      4.13 o 
   0  -8   2      199.70      193.40      7.52 o 
   1  -8   2       35.73       35.41      4.34 o 
   2  -8   2       63.90       79.18      5.98 o 
   3  -8   2       29.14       27.48      4.69 o 
  -8  -7   2        5.39        8.10      3.10 o 
  -7  -7   2      154.93      159.83      6.29 o 
  -6  -7   2        7.07        4.02      2.72 o 
  -5  -7   2      337.98      340.06      8.84 o 
  -4  -7   2        0.34       -0.41      2.13 o 
  -3  -7   2      167.64      174.02      4.24 o 
  -2  -7   2      447.72      436.74      7.72 o 
  -1  -7   2      469.57      461.22      8.25 o 
   0  -7   2      145.94      149.26      4.57 o 
   1  -7   2      192.25      206.91      7.63 o 
   2  -7   2       78.80       80.47      5.52 o 
   3  -7   2       63.16       65.58      5.39 o 
   4  -7   2       19.67       17.32      4.13 o 
  -8  -6   2       95.79       94.01      3.82 o 
  -7  -6   2        5.25        2.73      2.19 o 
  -6  -6   2      283.22      270.90      5.45 o 
  -5  -6   2       84.42       86.56      2.96 o 
  -4  -6   2      405.31      397.89      6.65 o 
  -3  -6   2      151.55      145.24      4.06 o 
  -2  -6   2      297.44      273.82     10.49 o 
  -1  -6   2      182.64      190.25      4.45 o 
   0  -6   2      180.64      185.75      4.67 o 
   1  -6   2      523.00      513.27     12.67 o 
   2  -6   2      105.57      125.64      5.98 o 
   3  -6   2      177.48      177.36      7.06 o 
   4  -6   2       32.16       35.03      4.04 o 
   5  -6   2       70.90       73.80      5.66 o 
  -8  -5   2        3.82        4.27      2.26 o 
  -7  -5   2      137.80      131.81      3.90 o 
  -6  -5   2       17.59       14.30      1.84 o 
  -5  -5   2      213.75      202.83      4.26 o 
  -4  -5   2       17.50       16.37      1.57 o 
  -3  -5   2      488.90      505.60      6.34 o 
  -2  -5   2       24.52       26.13      1.25 o 
  -1  -5   2       58.39       44.69      1.56 o 
   0  -5   2       52.77       56.81      2.72 o 
   1  -5   2      225.12      224.71      7.09 o 
   2  -5   2       56.97       59.50      4.45 o 
   3  -5   2       13.01       15.27      3.19 o 
   4  -5   2      289.35      289.74      8.84 o 
   5  -5   2        6.16        7.95      3.21 o 
   6  -5   2       18.33       21.82      4.28 o 
  -9  -4   2       16.48       12.96      4.45 o 
  -8  -4   2       13.97        7.24      3.77 o 
  -7  -4   2        4.13        5.81      3.21 o 
  -6  -4   2       63.71       61.44      2.81 o 
  -5  -4   2      259.17      260.35      4.89 o 
  -4  -4   2      449.44      433.75      6.88 o 
  -3  -4   2       15.19       20.47      1.20 o 
  -2  -4   2      237.41      226.60      3.23 o 
  -1  -4   2       34.38       41.83      1.46 o 
   0  -4   2     3087.94     3107.30     40.74 o 
   1  -4   2       24.00       28.18      2.69 o 
   2  -4   2       21.87       19.50      2.84 o 
   3  -4   2       62.25       61.02      3.82 o 
   4  -4   2      184.92      191.92      4.61 o 
   5  -4   2        0.49        1.03      2.33 o 
   6  -4   2       19.74       15.63      3.70 o 
  -9  -3   2        1.96       -3.28      4.10 o 
  -8  -3   2       90.96       90.97      6.41 o 
  -7  -3   2       11.62       16.68      3.73 o 
  -6  -3   2      668.44      676.87     15.93 o 
  -5  -3   2       23.56       19.41      2.76 o 
  -4  -3   2      147.11      143.90      3.10 o 
  -3  -3   2      576.23      620.88      7.20 o 
  -2  -3   2      228.45      209.57      2.88 o 
  -1  -3   2      666.94      699.76      8.03 o 
   0  -3   2      210.62      211.38      3.78 o 
   1  -3   2      409.88      404.76      9.02 o 
   2  -3   2      210.18      225.94      6.29 o 
   3  -3   2      962.55      955.09     13.97 o 
   4  -3   2        0.13        2.55      1.56 o 
   5  -3   2      287.45      288.40      5.91 o 
   6  -3   2        2.54        4.56      2.08 o 
   7  -3   2       92.19       95.63      5.97 o 
  -9  -2   2       35.37       45.88      5.14 o 
  -8  -2   2       14.29        5.48      3.99 o 
  -7  -2   2      175.07      173.24      6.94 o 
  -6  -2   2      158.44      161.16      6.49 o 
  -5  -2   2      753.98      710.58     16.05 o 
  -4  -2   2      162.93      158.81      2.93 o 
  -3  -2   2     1815.30     1846.99     19.97 o 
  -2  -2   2       56.93       71.67      1.62 o 
  -1  -2   2     6733.43     6700.52     70.96 o 
   0  -2   2     1522.02     1602.45     18.06 o 
   1  -2   2     2396.47     2429.14     44.89 o 
   2  -2   2      444.18      416.76      9.01 o 
   3  -2   2      543.50      537.92      8.32 o 
   4  -2   2      338.50      309.33      5.72 o 
   5  -2   2      103.98      101.88      3.34 o 
   6  -2   2      244.83      214.70      5.06 o 
   7  -2   2       56.21       66.94      5.29 o 
   8  -2   2       26.61       30.12      4.63 o 
  -9  -1   2       12.82       11.38      4.76 o 
  -8  -1   2      114.45      117.24      6.95 o 
  -7  -1   2       98.03       95.62      5.63 o 
  -6  -1   2      818.70      787.88     18.15 o 
  -5  -1   2       39.98       47.78      3.77 o 
  -4  -1   2     2587.47     2452.54     32.78 o 
  -3  -1   2       28.74       21.54      2.98 o 
  -2  -1   2     5027.74     5128.32     51.04 o 
  -1  -1   2     1636.11     1752.33     18.85 o 
   0  -1   2    11484.06    10569.10    223.85 o 
   1  -1   2     1140.03     1159.53     21.68 o 
   2  -1   2     5240.29     4805.92     87.47 o 
   3  -1   2     1167.13     1168.75     16.25 o 
   4  -1   2     1965.43     1959.54     28.20 o 
   5  -1   2      579.12      491.66      8.18 o 
   6  -1   2      351.04      337.54      9.73 o 
   7  -1   2      238.63      231.29      8.35 o 
   8  -1   2        0.83       -2.35      3.62 o 
  -8   0   2       12.68        4.42      3.64 o 
  -7   0   2      172.67      178.22      7.30 o 
  -6   0   2       31.51       27.30      3.79 o 
  -5   0   2     1656.99     1481.15     30.78 o 
  -4   0   2       14.40       18.17      1.19 o 
  -3   0   2      955.86      943.09     13.03 o 
  -2   0   2      382.41      361.00      5.31 o 
  -1   0   2    12013.06    11393.44    329.13 o 
   0   0   2       10.93       13.23      0.74 o 
   2   0   2     3952.87     3872.94     70.42 o 
   3   0   2     3336.29     3371.19     44.69 o 
   4   0   2      912.64      828.21     11.93 o 
   5   0   2      678.46      650.55     10.00 o 
   6   0   2      418.43      380.50     10.46 o 
   7   0   2      146.07      144.29      6.29 o 
   8   0   2       12.70        9.19      3.42 o 
   9   0   2        0.96        0.64      4.30 o 
  -8   1   2       16.76       24.26      4.74 o 
  -7   1   2       12.71       11.09      3.91 o 
  -6   1   2       23.02       26.91      3.90 o 
  -5   1   2       30.34       33.49      3.67 o 
  -4   1   2      406.57      386.86      6.28 o 
  -3   1   2       17.88       15.10      1.05 o 
  -2   1   2     1162.11     1126.46     15.37 o 
  -1   1   2     5002.47     5423.96     96.80 o 
   0   1   2     3045.30     3252.08     52.77 o 
   1   1   2        0.32        0.80      0.44 o 
   2   1   2      250.98      283.12      3.60 o 
   3   1   2        0.59        1.14      0.64 o 
   4   1   2      734.86      710.89     13.67 o 
   5   1   2      785.31      764.53     11.24 o 
   6   1   2      202.26      192.40      6.66 o 
   7   1   2      114.75      104.06      5.80 o 
   8   1   2       70.23       79.68      5.81 o 
   9   1   2       31.06       21.69      4.80 o 
  -8   2   2       27.81       29.70      4.99 o 
  -7   2   2       37.94       38.63      4.66 o 
  -6   2   2      173.58      165.07      7.09 o 
  -5   2   2       27.74       27.33      1.93 o 
  -4   2   2       67.57       68.27      2.47 o 
  -3   2   2       17.22       11.73      1.18 o 
  -2   2   2      710.18      727.37     10.36 o 
  -1   2   2     5000.81     4870.58     64.02 o 
   0   2   2      535.51      547.92     10.73 o 
   1   2   2      332.60      353.40      4.85 o 
   2   2   2     1352.21     1490.44     27.36 o 
   3   2   2      443.59      441.80      4.75 o 
   4   2   2        0.14        1.70      2.17 o 
   5   2   2       33.54       35.15      2.85 o 
   6   2   2       11.14       10.85      2.87 o 
   7   2   2       11.89        9.56      3.39 o 
   8   2   2      110.94       97.35      6.15 o 
   9   2   2       17.98       18.37      4.60 o 
  -7   3   2       34.33       45.57      4.91 o 
  -6   3   2        5.40        2.16      3.36 o 
  -5   3   2      153.35      155.75      4.08 o 
  -4   3   2       15.05       15.32      1.68 o 
  -3   3   2       53.82       49.57      3.18 o 
  -2   3   2      696.78      759.06     10.96 o 
  -1   3   2      642.19      646.75      9.23 o 
   0   3   2        6.49        9.06      1.03 o 
   1   3   2      343.68      368.14      6.49 o 
   2   3   2       12.73       12.17      0.71 o 
   3   3   2      886.75     1012.05     13.80 o 
   4   3   2     2249.12     2457.69     24.72 o 
   5   3   2      464.36      464.06     11.03 o 
   6   3   2       57.46       58.49      4.30 o 
   7   3   2       20.06       25.55      3.48 o 
   8   3   2       10.08       11.65      3.48 o 
   9   3   2        0.73       -1.33      3.76 o 
  -6   4   2      104.52      113.22      5.98 o 
  -5   4   2       22.17       23.60      2.35 o 
  -4   4   2      170.04      166.37      4.20 o 
  -3   4   2       99.00      105.72      3.09 o 
  -2   4   2     4856.07     4915.44     65.16 o 
  -1   4   2        1.18        1.03      1.04 o 
   0   4   2      330.41      305.77      3.84 o 
   1   4   2        7.23       14.33      1.29 o 
   2   4   2     1625.00     1680.20     18.21 o 
   3   4   2      937.37      979.28     10.88 o 
   4   4   2       44.48       29.77      1.24 o 
   5   4   2      561.21      605.66     13.66 o 
   6   4   2      635.92      663.51     15.40 o 
   7   4   2      191.83      195.55      7.33 o 
   8   4   2       67.46       66.91      5.43 o 
   9   4   2      147.89      147.43      7.53 o 
  -5   5   2       51.82       54.56      4.02 o 
  -4   5   2       24.19       27.34      3.19 o 
  -3   5   2      623.67      586.64     13.46 o 
  -2   5   2       19.32       20.28      2.69 o 
  -1   5   2     1140.80     1110.65     15.62 o 
   0   5   2       85.23       74.11      2.62 o 
   1   5   2     2311.28     2259.24     29.74 o 
   2   5   2        6.91        2.75      0.95 o 
   3   5   2     2103.48     2123.44     22.99 o 
   4   5   2      532.63      530.34      6.34 o 
   5   5   2      942.67      999.65     20.94 o 
   6   5   2      488.86      471.95     11.65 o 
   7   5   2      167.60      187.95      6.87 o 
   8   5   2      343.23      352.04     10.65 o 
   9   5   2       41.02       55.45      5.49 o 
  -5   6   2        8.19        7.23      3.25 o 
  -4   6   2       37.74       48.07      4.05 o 
  -3   6   2       24.24       25.59      3.39 o 
  -2   6   2      520.69      503.94     12.32 o 
  -1   6   2       66.62       56.34      3.81 o 
   0   6   2      849.43      801.91     16.51 o 
   1   6   2      147.53      115.70      3.12 o 
   2   6   2     2163.24     2226.82     29.51 o 
   3   6   2      814.16      797.19     11.30 o 
   4   6   2     1442.36     1485.77     16.44 o 
   5   6   2      413.40      406.60      9.71 o 
   6   6   2      355.00      359.19      6.38 o 
   7   6   2      305.31      306.60      9.07 o 
   8   6   2      122.33      124.45      6.57 o 
   9   6   2      202.95      247.93      9.77 o 
  -4   7   2       11.50        3.62      3.38 o 
  -3   7   2       54.27       43.18      4.23 o 
  -2   7   2       17.56       25.50      3.54 o 
  -1   7   2      254.64      240.13      7.89 o 
   0   7   2        1.10       -0.96      1.77 o 
   1   7   2      110.41       92.90      4.04 o 
   2   7   2      126.08      105.29      3.22 o 
   3   7   2      837.89      806.73     11.77 o 
   4   7   2      137.23      144.68      3.43 o 
   5   7   2      118.29      117.99      4.33 o 
   6   7   2       73.71       64.19      3.56 o 
   7   7   2      160.58      138.30      5.23 o 
   8   7   2       88.33       91.89      4.94 o 
   9   7   2       11.83        9.44      2.93 o 
  -3   8   2       43.26       48.78      4.73 o 
  -2   8   2       15.12       12.14      3.64 o 
  -1   8   2       35.36       36.29      4.08 o 
   0   8   2        5.46        2.11      2.08 o 
   1   8   2      151.44      172.45      4.56 o 
   2   8   2       88.36       72.25      3.12 o 
   3   8   2       89.70       92.20      3.19 o 
   4   8   2      162.74      156.74      3.87 o 
   5   8   2      174.23      181.98      6.06 o 
   6   8   2       85.15       73.29      4.30 o 
   7   8   2        0.28        1.78      2.73 o 
   8   8   2       87.38       83.56      4.89 o 
  -2   9   2       97.95      106.69      6.35 o 
  -1   9   2        4.30        1.66      3.45 o 
   0   9   2      151.98      162.49      4.85 o 
   1   9   2        6.34        3.69      2.25 o 
   2   9   2      325.61      339.49     10.31 o 
   3   9   2      337.79      327.00      6.46 o 
   4   9   2       99.44      105.11      5.14 o 
   5   9   2       64.82       63.06      4.46 o 
   6   9   2       95.09       96.12      5.16 o 
   7   9   2      125.87      125.75      5.75 o 
   8   9   2       10.90       12.86      3.47 o 
  -1  10   2       23.16       32.10      4.65 o 
   0  10   2        0.27       -2.01      3.45 o 
   1  10   2      118.64      122.16      4.56 o 
   2  10   2       15.48       10.37      2.65 o 
   3  10   2       33.17       41.49      2.99 o 
   4  10   2        1.81        3.85      3.44 o 
   5  10   2      151.82      146.99      6.38 o 
   6  10   2       48.27       41.90      4.25 o 
   7  10   2       45.23       46.93      4.48 o 
   2  11   2      163.64      175.34      5.56 o 
   3  11   2        0.28       -1.44      2.52 o 
   4  11   2      112.33      112.82      6.46 o 
  -5  -9   3       65.15       63.96      5.19 o 
  -4  -9   3       56.77       58.72      4.91 o 
  -3  -9   3       47.85       48.76      4.73 o 
  -2  -9   3       13.55       14.61      2.74 o 
  -1  -9   3       80.27       88.16      5.00 o 
   0  -9   3       26.97       26.39      4.43 o 
  -6  -8   3        4.70        3.57      3.15 o 
  -5  -8   3        9.55        6.83      3.08 o 
  -4  -8   3       55.65       57.29      4.37 o 
  -3  -8   3        6.07        0.83      3.11 o 
  -2  -8   3      123.52      125.82      4.41 o 
  -1  -8   3      117.17      108.26      4.38 o 
   0  -8   3       53.97       52.35      5.23 o 
   1  -8   3       26.23       28.32      4.59 o 
   2  -8   3       15.30       18.63      4.54 o 
  -7  -7   3        2.03        3.87      3.19 o 
  -6  -7   3       35.52       52.50      4.07 o 
  -5  -7   3       49.85       40.15      3.64 o 
  -4  -7   3       68.66       64.78      4.31 o 
  -3  -7   3        9.48       13.70      2.08 o 
  -2  -7   3       22.47       26.48      2.46 o 
  -1  -7   3       31.10       40.61      4.62 o 
   0  -7   3        4.22        3.33      3.13 o 
   1  -7   3       27.35       34.77      4.39 o 
   2  -7   3       24.86       28.84      4.50 o 
   3  -7   3      145.55      148.38      7.53 o 
   4  -7   3        1.94        0.35      3.70 o 
  -8  -6   3        0.08        3.61      3.59 o 
  -7  -6   3       99.31      108.14      4.77 o 
  -6  -6   3       20.63       19.55      2.19 o 
  -5  -6   3      216.62      213.29      4.66 o 
  -4  -6   3      131.21      129.60      3.48 o 
  -3  -6   3      942.32      931.82     13.75 o 
  -2  -6   3      128.44      123.29      4.48 o 
  -1  -6   3      207.69      223.61      5.01 o 
   0  -6   3       90.64       89.68      3.69 o 
   1  -6   3      164.25      160.82      6.66 o 
   2  -6   3      269.62      266.00      8.73 o 
   3  -6   3        6.34        5.08      3.61 o 
   4  -6   3       46.58       50.16      4.89 o 
   5  -6   3        8.26       18.78      4.20 o 
  -8  -5   3      120.49      131.43      6.98 o 
  -7  -5   3        0.05       -1.35      1.92 o 
  -6  -5   3      136.80      130.57      3.65 o 
  -5  -5   3       16.12       18.93      1.87 o 
  -4  -5   3      669.51      678.88     10.26 o 
  -3  -5   3      274.74      259.24      6.84 o 
  -2  -5   3      858.07      846.57     10.05 o 
  -1  -5   3      220.89      211.54      3.48 o 
   0  -5   3      770.75      799.29     12.10 o 
   1  -5   3      213.67      218.12      6.78 o 
   2  -5   3      413.29      437.50     11.37 o 
   3  -5   3      115.77      112.06      5.78 o 
   4  -5   3       22.38       31.45      3.94 o 
   5  -5   3       39.61       34.75      4.27 o 
   6  -5   3       16.64       22.06      4.28 o 
  -8  -4   3        4.99        4.91      3.76 o 
  -7  -4   3      199.67      194.87      4.76 o 
  -6  -4   3       16.09       18.17      1.88 o 
  -5  -4   3      918.04      897.08     13.27 o 
  -4  -4   3        3.50        2.75      1.34 o 
  -3  -4   3      925.77      912.79     10.52 o 
  -2  -4   3      423.33      423.87      5.67 o 
  -1  -4   3      901.92      905.80     10.50 o 
   0  -4   3      587.01      608.99      9.27 o 
   2  -4   3      920.89      899.48     18.93 o 
   3  -4   3      473.93      461.96      7.92 o 
   4  -4   3       81.95       79.15      3.80 o 
   5  -4   3       25.20       34.09      2.77 o 
   6  -4   3      147.33      155.32      7.01 o 
  -8  -3   3       66.47       69.78      5.68 o 
  -7  -3   3       73.16       65.30      5.08 o 
  -6  -3   3      319.41      326.22      8.95 o 
  -5  -3   3        7.97        6.75      1.73 o 
  -4  -3   3      560.21      584.10      8.81 o 
  -3  -3   3      154.50      149.94      2.44 o 
  -2  -3   3      335.53      308.70      4.04 o 
  -1  -3   3       21.28       11.87      0.91 o 
   0  -3   3       84.90       72.49      2.29 o 
   1  -3   3     1007.66     1019.40     20.11 o 
   2  -3   3      797.31      768.68     15.88 o 
   3  -3   3      635.27      652.63     14.25 o 
   4  -3   3       15.70       11.68      1.86 o 
   5  -3   3      192.74      179.61      4.65 o 
   6  -3   3        7.15        9.74      2.36 o 
   7  -3   3       73.76       72.23      5.57 o 
  -8  -2   3        1.18        1.73      3.42 o 
  -7  -2   3       44.36       45.03      4.60 o 
  -6  -2   3       15.17       11.86      3.33 o 
  -5  -2   3      162.79      174.54      6.38 o 
  -4  -2   3       30.20       36.57      1.27 o 
  -3  -2   3       88.40       86.41      1.64 o 
  -2  -2   3        0.41        3.01      0.65 o 
  -1  -2   3      671.34      714.90      8.15 o 
   0  -2   3      231.02      218.83      3.02 o 
   1  -2   3      113.55      104.10      3.22 o 
   2  -2   3      204.32      204.64      5.39 o 
   3  -2   3       16.57       16.42      2.13 o 
   4  -2   3       15.08       25.15      2.70 o 
   5  -2   3       14.75       15.73      1.98 o 
   6  -2   3       49.55       48.92      4.00 o 
   7  -2   3        5.80        1.89      3.41 o 
   8  -2   3       26.78       19.81      4.54 o 
  -8  -1   3        3.43        5.20      3.68 o 
  -7  -1   3       83.50       73.28      5.26 o 
  -6  -1   3       34.14       39.40      4.07 o 
  -5  -1   3      179.60      182.61      6.29 o 
  -4  -1   3       15.22       21.29      1.31 o 
  -3  -1   3      164.40      169.85      3.08 o 
  -2  -1   3       20.04       19.75      0.66 o 
  -1  -1   3        2.72        4.79      0.54 o 
   0  -1   3       14.36       18.85      1.11 o 
   1  -1   3      779.14      908.81     17.29 o 
   2  -1   3     1225.43     1268.89     23.98 o 
   3  -1   3       43.87       51.69      2.62 o 
   4  -1   3      211.15      202.46      4.14 o 
   5  -1   3       36.66       35.88      2.51 o 
   6  -1   3      111.60      115.85      4.19 o 
   7  -1   3      154.05      126.58      6.37 o 
   8  -1   3        1.09        0.69      3.62 o 
  -8   0   3       10.98       12.01      3.96 o 
  -7   0   3        2.09       -0.97      3.25 o 
  -6   0   3      183.54      197.28      7.66 o 
  -5   0   3       18.10       22.05      3.33 o 
  -4   0   3      679.25      652.41      9.52 o 
  -3   0   3       83.88       75.19      2.04 o 
  -2   0   3     2398.92     2450.00     32.59 o 
  -1   0   3      428.69      461.64      7.56 o 
   0   0   3     1463.50     1556.30     15.74 o 
   1   0   3     4045.58     4048.66     73.54 o 
   2   0   3      584.45      595.83     11.60 o 
   3   0   3      220.55      184.44      4.45 o 
   4   0   3      143.51      131.05      3.06 o 
   5   0   3      826.37      790.62     11.82 o 
   6   0   3        1.60        2.81      2.88 o 
   7   0   3      222.03      208.53      7.93 o 
   8   0   3       51.25       61.65      5.34 o 
   9   0   3       98.07      103.09      7.20 o 
  -8   1   3        5.18       -6.12      4.08 o 
  -7   1   3      149.42      159.58      7.72 o 
  -6   1   3       11.40       10.69      3.15 o 
  -5   1   3      335.32      337.68      9.56 o 
  -4   1   3      120.57      115.85      2.82 o 
  -3   1   3     1816.56     1786.23     24.22 o 
  -2   1   3      414.16      416.35      6.23 o 
  -1   1   3      576.76      599.62      8.45 o 
   0   1   3     6729.54     6713.72    234.09 o 
   1   1   3     9453.92     9753.86    176.28 o 
   2   1   3     1361.48     1429.19     16.98 o 
   3   1   3      457.15      475.09      9.37 o 
   4   1   3     1627.35     1598.43     21.84 o 
   5   1   3      388.49      379.09      9.71 o 
   6   1   3     1002.86      966.64     21.54 o 
   7   1   3       20.05       12.29      3.53 o 
   8   1   3      281.98      274.21      9.34 o 
   9   1   3        1.04       -0.25      4.19 o 
  -8   2   3       33.08       39.68      5.45 o 
  -7   2   3        0.92       -1.56      3.56 o 
  -6   2   3      344.66      368.80     10.97 o 
  -5   2   3        3.62        0.67      1.46 o 
  -4   2   3      718.12      732.43     11.00 o 
  -3   2   3        0.23        1.34      1.96 o 
  -2   2   3      593.99      591.21      8.66 o 
  -1   2   3      845.00      836.05     13.95 o 
   0   2   3     2152.64     2115.53     22.69 o 
   1   2   3     2331.97     2330.18     42.61 o 
   2   2   3     1500.58     1604.10     29.50 o 
   3   2   3     1401.09     1352.77     16.11 o 
   4   2   3     2251.68     2386.90     31.97 o 
   5   2   3      762.31      728.32     10.67 o 
   6   2   3      161.81      174.91      6.41 o 
   7   2   3      212.08      193.14      7.40 o 
   8   2   3       38.19       42.41      4.68 o 
   9   2   3       78.61       73.05      5.81 o 
  -7   3   3       32.17       44.05      5.03 o 
  -6   3   3        2.07        1.38      3.57 o 
  -5   3   3      270.59      287.94      5.69 o 
  -4   3   3       12.82       16.97      2.38 o 
  -3   3   3      705.84      640.77     11.66 o 
  -2   3   3      399.11      441.40      6.88 o 
  -1   3   3     3667.92     3639.68     76.83 o 
   0   3   3       52.31       62.69      1.25 o 
   1   3   3     2364.69     2556.91     32.96 o 
   2   3   3      611.32      617.75     11.86 o 
   3   3   3     3668.45     3829.34     69.56 o 
   4   3   3      734.50      803.50      8.46 o 
   5   3   3      586.06      598.25      8.85 o 
   6   3   3     1175.86     1150.58     24.69 o 
   7   3   3      608.90      633.19     15.63 o 
   8   3   3       29.17       23.89      3.93 o 
   9   3   3       34.33       32.97      5.03 o 
  -6   4   3       32.60       42.45      4.74 o 
  -5   4   3        6.73        6.23      2.69 o 
  -4   4   3      123.48      113.30      3.45 o 
  -3   4   3        4.74        5.73      1.46 o 
  -2   4   3     1745.53     1731.28     36.50 o 
  -1   4   3      360.72      369.95      5.82 o 
   0   4   3     1661.96     1698.65     18.64 o 
   1   4   3        9.23       12.54      0.93 o 
   2   4   3     1141.10     1250.12     16.54 o 
   3   4   3        0.21        0.91      0.77 o 
   4   4   3       19.19       19.78      1.31 o 
   5   4   3      525.91      502.54     11.88 o 
   6   4   3      451.11      439.18     11.19 o 
   7   4   3      183.01      171.06      6.78 o 
   8   4   3       49.96       50.66      4.86 o 
   9   4   3       84.51       82.07      6.44 o 
  -5   5   3        1.52       -1.17      2.88 o 
  -4   5   3       31.77       37.02      3.36 o 
  -3   5   3      252.60      249.37      7.33 o 
  -2   5   3        9.48        8.21      2.30 o 
  -1   5   3       43.24       43.05      2.22 o 
   0   5   3      461.12      467.14      5.72 o 
   1   5   3       27.52       18.82      1.31 o 
   2   5   3      347.65      367.71      4.95 o 
   3   5   3      555.33      598.57      7.01 o 
   4   5   3      294.61      320.45      4.19 o 
   5   5   3      101.04      101.31      4.27 o 
   6   5   3        0.28        3.30      2.45 o 
   7   5   3        4.33        3.65      2.90 o 
   8   5   3        8.38        7.20      3.73 o 
   9   5   3       15.37       13.15      4.17 o 
  -5   6   3       95.21      102.21      5.65 o 
  -4   6   3      101.86       78.77      5.32 o 
  -3   6   3      566.87      571.79     13.62 o 
  -2   6   3        8.08       11.03      2.95 o 
  -1   6   3      575.63      573.17     13.18 o 
   0   6   3       45.81       58.18      2.72 o 
   1   6   3      610.72      624.86      9.36 o 
   2   6   3      235.92      237.42      4.30 o 
   3   6   3      382.14      387.61      6.08 o 
   4   6   3      101.07       96.07      2.06 o 
   5   6   3      468.73      468.70      7.48 o 
   6   6   3      205.23      236.25      7.35 o 
   7   6   3      242.13      250.12      8.25 o 
   8   6   3      108.42      103.20      5.89 o 
   9   6   3       28.12       34.95      4.85 o 
  -4   7   3       89.89       78.72      5.57 o 
  -3   7   3       19.93       22.72      3.68 o 
  -2   7   3      251.09      260.55      8.38 o 
  -1   7   3        0.32       -3.94      2.62 o 
   0   7   3      647.90      637.14     10.12 o 
   1   7   3       51.19       41.96      2.29 o 
   2   7   3     1035.03     1061.78     15.05 o 
   3   7   3       13.12       12.23      1.57 o 
   4   7   3      330.17      369.02      7.91 o 
   5   7   3      798.32      781.14     16.11 o 
   6   7   3      303.23      296.10      7.61 o 
   7   7   3      177.57      192.46      6.28 o 
   8   7   3       78.81       79.69      4.23 o 
   9   7   3      142.27      171.07      7.95 o 
  -3   8   3       46.07       45.48      4.73 o 
  -2   8   3        4.08        0.54      3.28 o 
  -1   8   3      126.89      129.95      6.28 o 
   0   8   3       56.52       52.14      5.78 o 
   1   8   3      689.89      663.89     10.58 o 
   2   8   3       32.02       26.53      2.20 o 
   3   8   3      184.37      195.14      4.45 o 
   4   8   3      531.97      513.92      8.21 o 
   5   8   3      333.94      338.48      8.67 o 
   6   8   3      152.85      144.91      5.45 o 
   7   8   3       62.13       47.55      3.61 o 
   8   8   3      252.26      258.51      7.84 o 
  -2   9   3       35.87       32.97      4.57 o 
  -1   9   3        0.70       -4.97      3.31 o 
   0   9   3       67.29       64.51      3.45 o 
   1   9   3       14.76       16.34      2.94 o 
   2   9   3      106.43       96.52      3.75 o 
   3   9   3      107.10       99.81      3.63 o 
   4   9   3       68.24       68.86      4.50 o 
   5   9   3       66.20       59.21      4.39 o 
   6   9   3       67.85       80.66      4.74 o 
   7   9   3       85.19       79.77      4.93 o 
   8   9   3       20.55       16.19      3.56 o 
  -1  10   3        1.51        7.76      4.04 o 
   0  10   3       10.70        8.45      4.07 o 
   1  10   3       26.95       27.58      3.01 o 
   2  10   3       10.33       13.47      5.44 o 
   3  10   3       45.56       45.18      2.96 o 
   4  10   3       15.71       24.03      3.67 o 
   5  10   3       87.96       87.22      5.26 o 
   6  10   3        5.82        6.97      3.02 o 
   7  10   3       73.58       68.25      5.14 o 
   2  11   3       69.54       67.38      4.01 o 
   3  11   3        0.47        3.47      2.50 o 
   4  11   3       66.88       63.96      5.32 o 
   5  11   3       10.57        4.25      3.79 o 
  -3  -9   4       13.60        3.04      4.40 o 
  -2  -9   4       35.04       39.64      3.58 o 
  -1  -9   4       61.05       58.27      5.40 o 
  -5  -8   4       99.83      103.55      5.69 o 
  -4  -8   4       33.47       29.67      4.16 o 
  -3  -8   4       27.69       38.00      4.19 o 
  -2  -8   4       56.41       58.12      3.42 o 
  -1  -8   4        9.45        9.42      2.75 o 
   0  -8   4       84.69       85.54      6.38 o 
   1  -8   4        0.33        4.05      4.48 o 
  -6  -7   4      105.45      115.01      5.58 o 
  -5  -7   4       26.02       22.11      3.64 o 
  -4  -7   4       25.86       30.23      3.57 o 
  -3  -7   4       52.33       50.68      4.10 o 
  -2  -7   4      201.97      217.40      5.45 o 
  -1  -7   4       37.48       40.60      3.06 o 
   0  -7   4        6.96        7.72      3.64 o 
   1  -7   4       40.22       41.32      4.66 o 
   2  -7   4       41.41       48.38      5.12 o 
   3  -7   4      186.88      186.78      8.33 o 
  -7  -6   4       12.54       17.54      3.79 o 
  -6  -6   4        0.15       -1.59      1.80 o 
  -5  -6   4       27.30       27.97      2.19 o 
  -4  -6   4      143.87      125.87      5.14 o 
  -3  -6   4      213.38      196.90      4.58 o 
  -2  -6   4      180.03      168.50      4.63 o 
  -1  -6   4      163.90      172.33      4.64 o 
   0  -6   4      167.87      164.49      6.60 o 
   1  -6   4       10.22       11.54      3.10 o 
   2  -6   4       80.85       68.55      5.54 o 
   3  -6   4       32.98       36.04      4.53 o 
   4  -6   4       29.92       36.09      4.89 o 
  -8  -5   4        5.33       -0.58      3.65 o 
  -7  -5   4        6.95        5.80      3.53 o 
  -6  -5   4        7.71        6.79      1.90 o 
  -5  -5   4        0.89        5.50      1.67 o 
  -4  -5   4        3.69        3.92      2.85 o 
  -3  -5   4       49.13       44.98      1.97 o 
  -2  -5   4       38.08       44.63      1.84 o 
  -1  -5   4      157.51      141.05      4.22 o 
   0  -5   4      117.38      128.33      5.31 o 
   1  -5   4        0.30       -2.93      2.75 o 
   2  -5   4      131.60      147.71      6.31 o 
   3  -5   4       40.01       36.49      4.30 o 
   4  -5   4       35.60       46.43      4.62 o 
   5  -5   4        4.46        2.06      3.73 o 
  -8  -4   4       18.59       21.99      4.53 o 
  -7  -4   4        1.85       -0.25      3.33 o 
  -6  -4   4      109.92      113.02      3.50 o 
  -5  -4   4       48.52       43.42      3.61 o 
  -4  -4   4      241.26      247.99      4.79 o 
  -3  -4   4       34.73       35.04      1.50 o 
  -2  -4   4       88.71      103.67      2.31 o 
  -1  -4   4      175.71      171.52      3.90 o 
   0  -4   4       81.83       96.00      3.22 o 
   1  -4   4       62.68       62.31      3.61 o 
   2  -4   4      138.77      140.94      5.57 o 
   3  -4   4      288.43      290.00      8.61 o 
   4  -4   4        0.34        2.81      1.85 o 
   5  -4   4       37.85       40.39      2.96 o 
   6  -4   4        0.86       -5.17      3.45 o 
  -8  -3   4        2.19        5.39      4.20 o 
  -7  -3   4       73.36       85.41      5.86 o 
  -6  -3   4        6.51        7.52      3.36 o 
  -5  -3   4      308.99      316.05      6.84 o 
  -4  -3   4      333.46      326.64      5.64 o 
  -3  -3   4      976.79      987.74     11.27 o 
  -2  -3   4      208.69      196.81      3.08 o 
  -1  -3   4     2230.41     2350.82     25.61 o 
   0  -3   4      384.95      392.99      5.18 o 
   1  -3   4      764.84      794.98     16.22 o 
   2  -3   4      221.25      223.82      6.46 o 
   3  -3   4      108.04      120.12      4.94 o 
   4  -3   4      364.57      356.31      6.73 o 
   5  -3   4       76.66       87.15      3.62 o 
   6  -3   4      127.69      123.78      4.47 o 
   7  -3   4       13.98       18.24      4.48 o 
  -8  -2   4      123.97      129.60      7.46 o 
  -7  -2   4       48.22       54.31      5.05 o 
  -6  -2   4      464.46      462.11     12.50 o 
  -5  -2   4      199.96      190.06     10.79 o 
  -4  -2   4      922.03      912.10     10.44 o 
  -3  -2   4      605.70      585.93      6.93 o 
  -2  -2   4     1981.07     2054.91     22.33 o 
  -1  -2   4     2905.53     2996.67     32.22 o 
   0  -2   4     2093.20     2159.43     28.97 o 
   1  -2   4     1461.54     1501.14     28.45 o 
   2  -2   4     1431.68     1421.69     27.20 o 
   3  -2   4     1484.85     1489.86     28.81 o 
   4  -2   4      299.08      300.80      7.89 o 
   5  -2   4      582.33      586.93      9.81 o 
   6  -2   4       58.22       69.13      3.58 o 
   7  -2   4      245.05      251.69      9.14 o 
   8  -2   4       14.40       17.03      4.48 o 
  -8  -1   4       26.71       27.30      5.05 o 
  -7  -1   4      102.73      114.58      6.70 o 
  -6  -1   4       17.55       18.00      3.36 o 
  -5  -1   4      286.06      298.22      9.02 o 
  -4  -1   4      305.25      296.09      3.66 o 
  -3  -1   4      194.53      178.34      2.09 o 
  -2  -1   4      224.22      195.78      2.22 o 
  -1  -1   4     1021.76      998.26     11.10 o 
   0  -1   4     1272.95     1348.76     18.34 o 
   1  -1   4      268.94      258.68      5.86 o 
   2  -1   4     2754.21     2832.21     52.21 o 
   3  -1   4       73.63       72.97      3.18 o 
   4  -1   4      980.36      858.44     17.34 o 
   5  -1   4       18.00       24.56      2.15 o 
   6  -1   4      257.92      263.69      5.73 o 
   7  -1   4       21.27       18.70      4.05 o 
   8  -1   4       16.32       17.40      4.42 o 
  -8   0   4       11.09        8.15      4.65 o 
  -7   0   4       30.36       27.88      4.33 o 
  -6   0   4       73.58       70.38      5.54 o 
  -5   0   4        1.32        1.07      2.87 o 
  -4   0   4       33.71       35.61      1.68 o 
  -3   0   4       17.29       22.19      1.37 o 
  -2   0   4     1665.35     1724.44     18.70 o 
  -1   0   4       17.12       25.19      1.46 o 
   0   0   4      165.08      199.91      2.52 o 
   1   0   4      130.36      119.72      3.19 o 
   2   0   4      160.46      161.55      4.10 o 
   3   0   4        6.61       13.76      1.55 o 
   4   0   4        4.06        3.68      1.70 o 
   5   0   4       69.65       60.05      6.33 o 
   6   0   4       67.37       70.57      3.17 o 
   7   0   4       45.70       47.81      4.39 o 
   8   0   4        4.92        0.87      3.30 o 
  -8   1   4       26.81       32.27      4.99 o 
  -7   1   4        5.32        2.53      3.97 o 
  -6   1   4       41.23       36.01      4.46 o 
  -5   1   4       48.11       44.85      4.16 o 
  -4   1   4       16.44       14.60      1.36 o 
  -3   1   4      137.17      136.50      2.96 o 
  -2   1   4      369.18      415.22      6.37 o 
  -1   1   4      155.34      163.94      2.98 o 
   0   1   4      312.17      405.32      6.00 o 
   1   1   4      979.26     1071.86     20.16 o 
   2   1   4        2.23        2.52      0.62 o 
   3   1   4      947.34      998.93     18.98 o 
   4   1   4       27.00       25.33      1.98 o 
   5   1   4      228.37      250.11      6.09 o 
   6   1   4       43.23       47.84      3.90 o 
   7   1   4       26.19       13.19      3.33 o 
   8   1   4        1.22        2.75      3.71 o 
   9   1   4        1.24        4.19      4.23 o 
  -7   2   4       11.52       14.08      4.37 o 
  -6   2   4       13.70       11.26      3.77 o 
  -5   2   4       48.36       47.66      4.39 o 
  -4   2   4        1.66        2.56      3.05 o 
  -3   2   4      362.82      357.63      5.94 o 
  -2   2   4      329.71      339.94      5.47 o 
  -1   2   4      527.28      586.87      8.51 o 
   0   2   4       67.15       66.92      1.19 o 
   1   2   4       21.45       27.10      1.60 o 
   2   2   4      437.00      453.68      9.02 o 
   3   2   4        0.66        1.77      0.67 o 
   4   2   4      728.45      793.52     15.25 o 
   5   2   4        5.14        5.91      1.27 o 
   6   2   4      179.61      181.97      6.64 o 
   7   2   4       20.81       27.72      3.97 o 
   8   2   4      139.70      142.08      7.09 o 
   9   2   4        0.35       -1.50      3.99 o 
  -7   3   4       21.40       23.44      4.76 o 
  -6   3   4       43.57       39.35      4.73 o 
  -5   3   4        1.94        4.78      1.80 o 
  -4   3   4      121.85      118.31      3.34 o 
  -3   3   4       12.84       21.25      6.65 o 
  -2   3   4      953.50      951.80     15.01 o 
  -1   3   4      430.80      445.04      6.77 o 
   0   3   4      632.45      617.82      7.04 o 
   1   3   4       85.39       74.85      1.63 o 
   2   3   4      572.07      585.32     11.45 o 
   3   3   4      697.34      745.90     14.31 o 
   4   3   4       58.62       54.61      1.46 o 
   5   3   4      401.65      405.22      6.47 o 
   6   3   4       19.20       20.48      3.34 o 
   7   3   4      386.95      411.76     11.65 o 
   8   3   4       12.61        4.48      3.28 o 
   9   3   4      129.78      127.30      7.41 o 
  -6   4   4        0.42        3.48      3.74 o 
  -5   4   4       73.89       79.16      5.19 o 
  -4   4   4        3.83        6.10      1.73 o 
  -3   4   4      436.79      446.32      7.45 o 
  -2   4   4       48.68       45.89      2.54 o 
  -1   4   4      179.68      170.74      3.39 o 
   0   4   4      659.85      610.20      7.98 o 
   1   4   4     1684.05     1765.88     23.12 o 
   2   4   4      671.96      619.02      8.57 o 
   3   4   4     1407.72     1501.55     27.97 o 
   4   4   4      944.24      970.97     13.60 o 
   5   4   4      669.43      723.08      7.86 o 
   6   4   4      104.81      106.77      5.25 o 
   7   4   4        3.07        4.63      3.11 o 
   8   4   4      345.56      362.83     10.89 o 
   9   4   4        3.74        6.17      4.34 o 
  -5   5   4       14.45       18.53      3.39 o 
  -4   5   4      142.72      162.56      6.14 o 
  -3   5   4      134.17      132.58      5.22 o 
  -2   5   4      912.54      873.17     12.79 o 
  -1   5   4      186.39      170.74      3.44 o 
   0   5   4      482.79      493.12      6.03 o 
   1   5   4      550.14      534.44      7.81 o 
   2   5   4     1805.72     1992.39     26.16 o 
   3   5   4     3174.70     3258.34     34.95 o 
   4   5   4      918.37      961.92     15.53 o 
   5   5   4      757.11      756.52     10.95 o 
   6   5   4      348.99      337.82      9.36 o 
   7   5   4      496.95      528.15     13.43 o 
   8   5   4       71.20       56.16      4.91 o 
   9   5   4      169.26      183.53      8.29 o 
  -5   6   4       19.16       19.68      3.87 o 
  -4   6   4        5.34       -1.14      3.01 o 
  -3   6   4      510.84      496.97     12.23 o 
  -2   6   4      117.65      122.22      5.34 o 
  -1   6   4      101.05      118.98      5.02 o 
   0   6   4       72.84       63.81      2.67 o 
   1   6   4      334.66      330.04      5.58 o 
   2   6   4      336.58      349.55      5.68 o 
   3   6   4       58.12       65.03      3.95 o 
   4   6   4      406.08      395.31      5.43 o 
   5   6   4      185.11      176.35      3.83 o 
   6   6   4      647.72      623.51     14.53 o 
   7   6   4       82.72       80.14      4.91 o 
   8   6   4      242.23      259.62      9.13 o 
   9   6   4        8.84        4.50      4.00 o 
  -4   7   4       16.87       13.41      4.04 o 
  -3   7   4        5.30        1.80      3.19 o 
  -2   7   4       11.34       12.09      3.22 o 
  -1   7   4        6.06        4.65      2.79 o 
   0   7   4       36.42       40.10      2.45 o 
   1   7   4      133.65      133.24      3.74 o 
   2   7   4      508.39      508.40      8.02 o 
   3   7   4       37.04       41.64      2.17 o 
   4   7   4       60.40       67.96      2.44 o 
   5   7   4        1.25       -0.40      2.07 o 
   6   7   4       13.65       17.32      2.58 o 
   7   7   4       12.89       16.13      2.61 o 
   9   7   4       25.31       28.63      4.43 o 
  -3   8   4        2.94       -1.64      3.48 o 
  -2   8   4       37.66       39.14      4.34 o 
  -1   8   4        2.47        5.80      3.28 o 
   0   8   4      121.71      124.70      4.03 o 
   1   8   4      145.94      149.99      5.32 o 
   2   8   4       44.65       47.33      2.60 o 
   3   8   4      248.53      254.01      5.04 o 
   4   8   4      352.70      368.61      6.42 o 
   5   8   4       51.23       50.65      3.71 o 
   6   8   4       50.88       43.42      3.47 o 
   7   8   4      182.30      159.15      5.51 o 
   8   8   4       14.70       13.04      3.15 o 
  -2   9   4        1.15       -2.93      3.70 o 
  -1   9   4       68.35       73.05      5.62 o 
   0   9   4        1.50        0.27      2.40 o 
   1   9   4      131.53      141.03     10.67 o 
   2   9   4       92.75       83.10      3.57 o 
   3   9   4      232.25      243.31      5.25 o 
   4   9   4       59.45       58.49      3.03 o 
   5   9   4       77.87       77.33      4.59 o 
   6   9   4      202.52      209.94      6.94 o 
   7   9   4       71.83       73.05      4.68 o 
   8   9   4       74.83       74.24      4.96 o 
   0  10   4      108.62      102.34      6.35 o 
   1  10   4        8.26       13.25      4.82 o 
   2  10   4      156.34      164.26      8.98 o 
   3  10   4       58.04       52.67      3.19 o 
   4  10   4       85.89       86.52      5.16 o 
   5  10   4       67.77       66.90      4.85 o 
   6  10   4       78.55       87.18      5.32 o 
   7  10   4      116.42      125.86      6.00 o 
   2  11   4       32.78       24.36      2.97 o 
   3  11   4        7.08        3.76      3.25 o 
   4  11   4        8.82        7.72      3.79 o 
   5  11   4       46.31       47.24      4.71 o 
  -4  -8   5        8.27        4.05      3.76 o 
  -3  -8   5       15.45       16.85      4.25 o 
  -2  -8   5        1.34       -2.30      2.63 o 
  -1  -8   5       11.03       11.00      4.10 o 
   0  -8   5        2.54        0.84      4.04 o 
  -4  -7   5       21.40       17.60      3.71 o 
  -3  -7   5       73.81       92.35      5.46 o 
  -2  -7   5      132.08      138.38      5.51 o 
  -1  -7   5        7.80       14.77      2.81 o 
   0  -7   5       66.82       77.83      6.34 o 
   1  -7   5       19.92       21.93      4.53 o 
   2  -7   5       92.08      106.60      6.94 o 
  -6  -6   5       71.30       69.43      4.93 o 
  -5  -6   5       39.29       37.27      3.62 o 
  -4  -6   5      128.68      137.84      5.78 o 
  -3  -6   5       41.67       35.21      3.56 o 
  -2  -6   5        2.31        3.35      2.12 o 
  -1  -6   5      162.35      173.76      4.91 o 
   0  -6   5       26.25       29.95      3.93 o 
   1  -6   5       59.91       71.05      5.55 o 
   2  -6   5       43.02       47.15      4.85 o 
   3  -6   5       17.72       21.50      4.57 o 
   4  -6   5       36.02       47.10      5.32 o 
  -7  -5   5       71.21       75.66      5.40 o 
  -6  -5   5       51.31       54.93      4.65 o 
  -5  -5   5      159.30      176.20      6.69 o 
  -4  -5   5        0.97       -2.46      1.64 o 
  -3  -5   5      313.69      298.16      4.65 o 
  -2  -5   5       84.03       85.57      3.05 o 
  -1  -5   5       54.06       62.13      2.58 o 
   0  -5   5       80.83       70.92      4.56 o 
   1  -5   5      273.13      288.62      8.59 o 
   2  -5   5      634.73      632.60     14.94 o 
   3  -5   5        0.23       -2.24      3.45 o 
   4  -5   5       93.29      107.03      6.60 o 
   5  -5   5       14.42       18.81      4.33 o 
  -7  -4   5       23.03       23.26      4.07 o 
  -6  -4   5       58.27       57.86      4.65 o 
  -5  -4   5       78.55       69.78      4.60 o 
  -4  -4   5      286.44      274.66      5.33 o 
  -3  -4   5      358.96      320.04      4.81 o 
  -2  -4   5      209.33      225.24      3.73 o 
  -1  -4   5      209.91      200.92      3.53 o 
   0  -4   5       26.72       31.84      3.02 o 
   1  -4   5      495.57      471.46     11.34 o 
   2  -4   5       23.05       20.90      3.19 o 
   3  -4   5       33.01       30.93      3.74 o 
   4  -4   5       34.16       29.83      3.97 o 
   5  -4   5      161.76      160.11      4.99 o 
   6  -4   5        0.08       -2.78      3.64 o 
  -8  -3   5        1.59        1.67      4.07 o 
  -7  -3   5        2.07        0.84      3.48 o 
  -6  -3   5        0.98        0.89      3.18 o 
  -5  -3   5       10.77       12.89      3.08 o 
  -4  -3   5       80.43       75.03      2.73 o 
  -3  -3   5        5.28        5.06      1.13 o 
  -2  -3   5      275.06      272.19      4.05 o 
  -1  -3   5       19.45       15.13      1.27 o 
   0  -3   5      122.56      118.65      3.08 o 
   1  -3   5      390.08      423.82      9.77 o 
   2  -3   5       29.21       27.62      2.96 o 
   3  -3   5       99.84       85.08      4.62 o 
   4  -3   5       48.71       48.56      3.94 o 
   5  -3   5        1.85       -1.43      2.11 o 
   6  -3   5      102.34      114.35      4.71 o 
   7  -3   5       33.59       29.96      4.73 o 
  -8  -2   5        0.16        3.02      4.43 o 
  -7  -2   5       11.40       12.70      4.11 o 
  -6  -2   5       12.11       13.92      3.21 o 
  -5  -2   5      194.35      196.96      7.10 o 
  -4  -2   5       10.44        7.99      2.64 o 
  -3  -2   5        9.72        8.23      1.04 o 
  -2  -2   5       49.49       49.00      1.69 o 
  -1  -2   5        0.50        0.46      0.90 o 
   0  -2   5       79.22       75.20      2.23 o 
   1  -2   5       83.09       76.53      3.47 o 
   2  -2   5       45.09       53.16      3.38 o 
   3  -2   5        0.86        2.93      2.16 o 
   4  -2   5       16.20       20.88      2.90 o 
   5  -2   5        1.89       -0.72      1.91 o 
   6  -2   5        2.04        0.22      2.13 o 
   7  -2   5        0.66        0.03      3.64 o 
  -8  -1   5        0.32       -2.36      4.25 o 
  -7  -1   5        0.96        2.26      3.93 o 
  -6  -1   5      145.27      153.43      7.06 o 
  -5  -1   5       36.86       37.65      3.94 o 
  -4  -1   5      343.59      329.48      4.13 o 
  -3  -1   5       90.91       89.48      1.52 o 
  -2  -1   5      951.79     1039.74      9.60 o 
  -1  -1   5      257.73      260.42      3.52 o 
   0  -1   5      798.50      841.16     11.95 o 
   1  -1   5      663.27      648.73     13.07 o 
   2  -1   5       14.63       15.20      1.67 o 
   3  -1   5      253.67      232.29      6.06 o 
   4  -1   5      148.75      159.09      5.25 o 
   5  -1   5      353.82      364.67      6.76 o 
   6  -1   5        1.74        0.43      3.10 o 
   7  -1   5      140.99      156.80      7.44 o 
   8  -1   5       40.76       39.52      5.40 o 
  -7   0   5      119.37      136.43      7.58 o 
  -6   0   5       43.94       46.32      4.76 o 
  -5   0   5      243.22      250.86      8.47 o 
  -4   0   5      320.53      322.01      5.57 o 
  -3   0   5      458.44      466.40      7.29 o 
  -2   0   5     1503.42     1591.51     17.44 o 
  -1   0   5      425.47      473.23      5.67 o 
   0   0   5     2765.84     2751.87     27.72 o 
   1   0   5     1573.91     1577.47     29.47 o 
   2   0   5     1363.09     1414.77     26.70 o 
   3   0   5      115.72      109.70      3.57 o 
   4   0   5     1492.28     1450.87     27.72 o 
   5   0   5        9.15       18.52      2.42 o 
   6   0   5      947.85      908.96     13.96 o 
   7   0   5       26.16       19.16      4.16 o 
   8   0   5      132.89      141.60      7.58 o 
  -7   1   5        6.70        3.82      3.84 o 
  -6   1   5       58.85       61.79      5.02 o 
  -5   1   5       82.60       80.35      5.52 o 
  -4   1   5      152.04      151.81      3.51 o 
  -3   1   5       31.97       32.63      2.71 o 
  -2   1   5       40.64       41.09      1.93 o 
  -1   1   5     1640.87     1712.02     23.22 o 
   0   1   5     2051.12     2138.02     31.66 o 
   1   1   5     2063.58     2228.45     41.15 o 
   2   1   5      119.30      151.45      2.58 o 
   3   1   5     1633.74     1602.13     30.00 o 
   4   1   5      199.62      190.15      4.99 o 
   5   1   5      985.26      944.45     18.61 o 
   6   1   5       89.25       82.07      3.06 o 
   7   1   5       96.42       88.22      5.86 o 
   8   1   5       25.74       28.03      4.77 o 
   9   1   5       64.32       69.99      5.94 o 
  -7   2   5       33.62       35.76      5.40 o 
  -6   2   5        0.05       -5.16      3.44 o 
  -5   2   5       77.91       89.85      5.58 o 
  -4   2   5        0.84        2.49      1.30 o 
  -3   2   5      422.72      420.44      6.84 o 
  -2   2   5      329.23      332.03      6.05 o 
  -1   2   5      747.29      732.20     10.53 o 
   0   2   5      101.61      108.43      2.43 o 
   1   2   5      325.45      322.19      5.13 o 
   2   2   5      159.33      159.89      4.10 o 
   3   2   5      344.35      367.82      5.01 o 
   4   2   5      336.17      332.97      7.29 o 
   5   2   5      151.86      149.12      5.78 o 
   6   2   5      540.17      561.86     14.16 o 
   7   2   5       34.66       39.14      4.08 o 
   8   2   5      167.37      167.87      7.86 o 
   9   2   5        0.03        3.15      4.20 o 
  -7   3   5        2.80       -6.10      4.07 o 
  -6   3   5       19.49       15.27      4.17 o 
  -5   3   5        0.19        0.84      3.10 o 
  -4   3   5       57.38       55.82      2.62 o 
  -3   3   5       19.34       21.25      1.66 o 
  -2   3   5      132.96      128.44      4.56 o 
  -1   3   5        0.24        0.17      0.99 o 
   0   3   5     1340.75     1366.98     15.01 o 
   1   3   5      401.81      444.59      6.25 o 
   2   3   5      679.15      745.44     14.47 o 
   3   3   5        9.73       32.08      2.03 o 
   4   3   5      232.13      251.15      3.85 o 
   5   3   5      848.75      873.89     12.70 o 
   6   3   5        1.74        0.87      2.49 o 
   7   3   5        5.97        8.73      3.57 o 
   8   3   5        6.44        2.70      3.94 o 
   9   3   5       69.10       75.82      6.44 o 
  -5   4   5        0.73        3.65      2.00 o 
  -4   4   5       35.60       38.61      2.35 o 
  -3   4   5        3.86        4.89      1.50 o 
  -2   4   5       82.37       86.37      2.68 o 
  -1   4   5       38.01       44.00      1.97 o 
   0   4   5        1.97        1.09      0.74 o 
   1   4   5       10.47       12.10      0.98 o 
   2   4   5       48.62       43.85      2.46 o 
   3   4   5      124.40      128.82      3.61 o 
   4   4   5       37.57       50.28      2.45 o 
   5   4   5      309.41      326.07      4.11 o 
   6   4   5      154.51      159.83      6.57 o 
   7   4   5       48.07       57.37      4.69 o 
   8   4   5        2.12       -3.13      3.53 o 
   9   4   5        5.96       10.05      3.87 o 
  -5   5   5       48.83       59.15      4.83 o 
  -4   5   5        2.82        2.35      2.53 o 
  -3   5   5      129.43      130.34      5.17 o 
  -2   5   5      202.98      212.04      4.32 o 
  -1   5   5      838.57      778.79     11.43 o 
   0   5   5        6.55        5.91      0.92 o 
   1   5   5      340.71      338.22      5.34 o 
   2   5   5       71.97       66.48      2.19 o 
   3   5   5      228.32      214.30      3.69 o 
   4   5   5      291.36      272.28      6.23 o 
   5   5   5        2.38        3.61      1.22 o 
   6   5   5      363.95      380.00     10.30 o 
   7   5   5       40.87       41.98      4.11 o 
   8   5   5      128.31      128.67      6.57 o 
   9   5   5        1.74       -0.84      3.90 o 
  -5   6   5        0.75       -2.29      3.02 o 
  -4   6   5        9.84       10.79      3.53 o 
  -3   6   5       49.75       57.63      4.17 o 
  -2   6   5       87.73       92.99      4.80 o 
  -1   6   5       88.31       92.26      4.22 o 
   0   6   5      342.37      336.90      6.36 o 
   1   6   5      213.31      196.23      3.96 o 
   2   6   5      812.99      861.23     12.11 o 
   3   6   5      226.48      222.89      4.01 o 
   4   6   5      170.79      181.69      3.57 o 
   5   6   5      294.31      287.09      5.01 o 
   6   6   5        8.96       13.49      2.98 o 
   7   6   5      192.45      218.88      7.64 o 
   8   6   5        1.14       -2.19      3.11 o 
   9   6   5       94.47      105.24      6.66 o 
  -4   7   5       30.84       18.89      3.99 o 
  -3   7   5       96.20       98.95      5.69 o 
  -2   7   5       10.50       10.17      3.10 o 
  -1   7   5       93.05       82.35      4.79 o 
   0   7   5      144.23      148.59      3.95 o 
   1   7   5      334.07      355.81      6.23 o 
   2   7   5      525.38      541.06      9.44 o 
   3   7   5      102.31      105.35      2.86 o 
   4   7   5      740.79      763.67     11.01 o 
   5   7   5      234.07      211.72      5.92 o 
   6   7   5      119.30      137.27      5.02 o 
   9   7   5        4.00        3.42      3.82 o 
  -3   8   5       26.65       19.68      4.42 o 
  -2   8   5       18.43       18.66      3.79 o 
  -1   8   5        8.30        9.22      3.24 o 
   0   8   5       83.91       87.72      5.06 o 
   1   8   5       25.62       24.09      2.21 o 
   2   8   5        8.51        6.06      3.58 o 
   3   8   5      299.07      304.54      5.66 o 
   4   8   5      225.87      227.03      4.58 o 
   5   8   5      295.21      296.49      7.76 o 
   6   8   5       24.73       29.44      3.07 o 
   7   8   5      211.46      204.28      6.49 o 
   8   8   5       10.26       13.55      3.19 o 
  -2   9   5        0.27        2.72      3.74 o 
  -1   9   5       23.55       20.68      4.34 o 
   0   9   5        7.48        7.41      3.33 o 
   1   9   5       70.29       62.52      3.46 o 
   2   9   5        1.58        1.36      1.91 o 
   3   9   5       54.92       56.52      3.08 o 
   4   9   5       83.90       98.93      3.48 o 
   5   9   5       10.82       12.61      2.96 o 
   6   9   5       22.18       25.48      3.31 o 
   7   9   5       24.82       21.25      3.33 o 
   8   9   5       63.78       72.54      4.82 o 
   0  10   5       35.83       31.56      4.50 o 
   1  10   5        0.15       -0.59      3.62 o 
   2  10   5       24.03       27.21      2.89 o 
   3  10   5        5.58        8.71      4.13 o 
   4  10   5       42.43       48.35      2.90 o 
   5  10   5        3.75        1.07      3.10 o 
   6  10   5       46.98       40.74      4.13 o 
   7  10   5        0.30        3.85      3.34 o 
   2  11   5       19.00       21.43      2.93 o 
   3  11   5       29.10       30.52      3.02 o 
   4  11   5       28.90       29.49      4.43 o 
   5  11   5       35.96       35.29      4.30 o 
  -3  -7   6        8.38        0.55      3.42 o 
  -2  -7   6       25.20       26.21      3.39 o 
  -1  -7   6        2.88        3.48      3.70 o 
   0  -7   6       26.40       23.01      4.59 o 
   1  -7   6        0.93       -1.24      4.17 o 
  -6  -6   6        2.89        8.19      3.34 o 
  -5  -6   6        6.89        4.08      3.28 o 
  -3  -6   6        0.08       -1.01      2.81 o 
  -2  -6   6        7.97       16.73      4.61 o 
  -1  -6   6        6.64        9.08      3.59 o 
   0  -6   6        1.65        0.48      3.73 o 
   1  -6   6        1.12       -1.53      3.61 o 
   2  -6   6       28.03       33.43      4.88 o 
   3  -6   6       27.14       23.70      4.71 o 
  -6  -5   6        4.36        7.58      3.44 o 
  -5  -5   6        4.01        5.02      2.93 o 
  -4  -5   6       14.91       15.13      3.27 o 
  -3  -5   6      128.80      128.65      5.42 o 
  -2  -5   6       21.81       34.08      2.07 o 
  -1  -5   6       62.98       67.68      3.53 o 
   0  -5   6        8.99        9.56      3.15 o 
   1  -5   6       49.32       55.20      4.39 o 
   2  -5   6       77.59       72.05      5.35 o 
   3  -5   6        2.89        1.27      3.79 o 
   4  -5   6       18.22       21.25      4.34 o 
  -7  -4   6       49.11       57.31      5.16 o 
  -6  -4   6       10.40        8.64      2.99 o 
  -5  -4   6       27.85       28.22      3.73 o 
  -4  -4   6       53.27       50.54      4.14 o 
  -3  -4   6       31.74       44.02      2.36 o 
  -2  -4   6      268.84      263.71      4.31 o 
  -1  -4   6       63.68       71.27      2.52 o 
   0  -4   6       34.93       40.06      3.41 o 
   1  -4   6      114.91      122.30      5.43 o 
   2  -4   6      130.58      146.10      5.77 o 
   3  -4   6      100.26      101.22      5.57 o 
   4  -4   6       22.89       24.33      4.14 o 
   5  -4   6        4.53        5.16      2.55 o 
  -7  -3   6        8.57        5.09      3.96 o 
  -6  -3   6       70.58       63.87      4.66 o 
  -5  -3   6       27.54       26.77      3.61 o 
  -4  -3   6      284.54      277.62      8.21 o 
  -3  -3   6      111.16      100.01      3.02 o 
  -2  -3   6      184.38      185.79      3.31 o 
  -1  -3   6      341.59      342.34      4.93 o 
   0  -3   6      364.64      348.15      8.55 o 
   1  -3   6     1275.41     1210.40     24.06 o 
   2  -3   6       16.17       23.14      2.67 o 
   3  -3   6      747.28      758.65     16.65 o 
   4  -3   6       76.02       79.34      5.05 o 
   5  -3   6       89.03       90.80      3.92 o 
   6  -3   6        2.60       -4.01      2.67 o 
  -7  -2   6       14.90       17.54      3.85 o 
  -6  -2   6      100.45       86.56      5.35 o 
  -5  -2   6      181.29      161.45      6.32 o 
  -4  -2   6      230.44      226.14      7.49 o 
  -3  -2   6      213.93      227.65      4.46 o 
  -2  -2   6      351.28      338.85      5.88 o 
  -1  -2   6       63.97       68.33      2.40 o 
   0  -2   6      386.17      331.77      5.71 o 
   1  -2   6      142.21      142.06      4.69 o 
   3  -2   6        1.62        1.52      2.32 o 
   4  -2   6      347.75      344.60      9.07 o 
   5  -2   6        1.48        5.91      2.96 o 
   6  -2   6       90.88       88.76      6.10 o 
   7  -2   6        0.39        7.50      3.87 o 
  -7  -1   6        0.08       -1.98      3.93 o 
  -6  -1   6        1.83        1.84      3.08 o 
  -5  -1   6       92.11      100.05      5.71 o 
  -4  -1   6       15.08       17.44      3.28 o 
  -3  -1   6       79.75       77.24      2.27 o 
  -2  -1   6       75.17       75.84      1.85 o 
  -1  -1   6       17.42       22.03      1.58 o 
   0  -1   6       48.29       55.15      2.08 o 
   1  -1   6       33.78       31.47      2.32 o 
   2  -1   6        1.81        1.29      1.78 o 
   3  -1   6       79.92       71.44      3.62 o 
   4  -1   6       37.95       36.96      2.96 o 
   5  -1   6       93.39       87.88      4.80 o 
   6  -1   6       32.53       30.89      5.06 o 
   7  -1   6       77.47       87.03      6.58 o 
  -7   0   6        1.75       -4.22      4.04 o 
  -6   0   6        9.10        2.88      3.93 o 
  -5   0   6        0.88       -1.32      2.67 o 
  -4   0   6        0.27        4.63      2.53 o 
  -3   0   6        3.04        1.49      1.31 o 
  -2   0   6        5.85        2.21      0.87 o 
  -1   0   6        4.37        7.14      1.34 o 
   0   0   6      167.94      172.16      2.59 o 
   1   0   6      213.64      216.95      5.42 o 
   2   0   6        1.40       -1.27      1.55 o 
   3   0   6       12.48       11.98      1.89 o 
   4   0   6        2.41        4.10      2.01 o 
   5   0   6        1.23        4.28      2.22 o 
   6   0   6        2.97        1.16      2.33 o 
   7   0   6       88.72       68.92      5.63 o 
   8   0   6       12.08       14.33      4.00 o 
  -7   1   6       13.43        3.97      4.34 o 
  -6   1   6        5.01        2.16      3.79 o 
  -5   1   6       28.81       20.53      3.81 o 
  -4   1   6        1.09       -0.62      1.33 o 
  -3   1   6      388.92      356.61      6.06 o 
  -2   1   6       23.37       26.28      1.67 o 
  -1   1   6       58.06       55.67      2.08 o 
   0   1   6        4.22        9.57      1.90 o 
   1   1   6       19.33       28.63      1.36 o 
   2   1   6      186.92      176.95      3.06 o 
   3   1   6       34.98       44.74      2.64 o 
   4   1   6       68.15       62.86      3.16 o 
   5   1   6       25.52       25.22      2.58 o 
   6   1   6       62.04       56.63      2.78 o 
   7   1   6        5.97        9.18      3.68 o 
   8   1   6       18.81       24.96      4.79 o 
  -7   2   6        5.28        5.02      4.46 o 
  -6   2   6       39.70       33.94      4.79 o 
  -5   2   6       17.85       22.14      4.04 o 
  -4   2   6      128.80      125.91      3.48 o 
  -3   2   6      266.69      277.78      5.65 o 
  -2   2   6      332.75      313.64      5.49 o 
  -1   2   6       20.08       16.63      1.40 o 
   0   2   6      254.46      248.71      6.64 o 
   1   2   6      694.73      764.28     11.04 o 
   2   2   6      342.43      390.67      5.49 o 
   3   2   6      463.60      500.77      6.74 o 
   4   2   6       45.34       44.66      2.67 o 
   5   2   6      650.41      652.07     13.47 o 
   6   2   6       62.03       65.46      2.89 o 
   7   2   6      139.30      153.51      7.21 o 
   8   2   6       13.96       14.97      4.46 o 
   9   2   6       51.78       63.38      6.34 o 
  -6   3   6       26.05       29.60      4.60 o 
  -5   3   6       21.12       27.20      4.04 o 
  -4   3   6       12.69       14.34      1.98 o 
  -3   3   6      229.59      225.27      4.63 o 
  -2   3   6      234.31      236.48      4.58 o 
  -1   3   6      278.83      277.80      4.97 o 
   0   3   6     1273.42     1311.34     18.17 o 
   1   3   6      116.86       98.27      1.73 o 
   2   3   6     1404.66     1428.01     26.99 o 
   3   3   6      125.23      120.10      3.79 o 
   4   3   6      961.14     1025.92     12.82 o 
   5   3   6        5.25       10.76      1.92 o 
   6   3   6      185.52      187.11      7.09 o 
   7   3   6        3.88        2.44      3.59 o 
   8   3   6      194.55      184.53      8.29 o 
   9   3   6        4.57        8.22      3.99 o 
  -5   4   6        8.70        9.13      3.41 o 
  -4   4   6      133.79      138.33      3.99 o 
  -3   4   6      107.46      115.51      3.30 o 
  -2   4   6       51.56       47.57      2.93 o 
  -1   4   6      387.50      398.45      6.60 o 
   0   4   6      123.01      134.54      4.96 o 
   1   4   6      508.64      504.32      7.22 o 
   2   4   6       37.63       37.78      1.43 o 
   3   4   6     1250.75     1250.63     23.84 o 
   4   4   6      185.13      186.31      5.05 o 
   5   4   6      683.98      722.91     15.33 o 
   6   4   6       21.08       18.46      3.31 o 
   7   4   6      933.90      982.98     22.52 o 
   8   4   6        1.14       -4.37      2.92 o 
   9   4   6       75.11       76.73      6.37 o 
  -4   5   6        1.25       -0.20      2.55 o 
  -3   5   6       13.59       10.13      2.56 o 
  -2   5   6       65.30       72.36      2.73 o 
  -1   5   6       69.93       69.89      2.48 o 
   0   5   6      202.19      210.71      6.38 o 
   1   5   6      133.76      138.03      2.92 o 
   2   5   6      241.67      271.19      7.93 o 
   3   5   6       82.02       85.74      2.78 o 
   4   5   6      263.79      279.76      6.63 o 
   5   5   6      184.91      196.31      4.02 o 
   6   5   6      231.72      267.43      8.35 o 
   7   5   6       11.81       15.86      3.64 o 
   8   5   6       99.09      105.27      6.43 o 
   9   5   6        5.54        5.98      4.22 o 
  -4   6   6        3.62        0.28      3.36 o 
  -3   6   6       45.99       47.61      3.88 o 
  -2   6   6        2.00       -1.47      2.52 o 
  -1   6   6       13.85       16.52      2.70 o 
   0   6   6       40.44       40.83      3.07 o 
   1   6   6       13.46        9.45      1.87 o 
   2   6   6      213.78      212.61      4.66 o 
   3   6   6        0.40        1.36      1.17 o 
   4   6   6       98.88       91.24      2.49 o 
   5   6   6       59.65       52.62      2.33 o 
   6   6   6       74.11       70.68      4.65 o 
   7   6   6        1.52        7.81      3.15 o 
   8   6   6        5.78        3.64      3.42 o 
   9   6   6        6.77        1.84      3.85 o 
  -4   7   6       54.30       46.38      4.62 o 
  -3   7   6       54.13       54.67      4.59 o 
  -2   7   6       28.28       24.75      3.59 o 
  -1   7   6       14.05       13.64      2.69 o 
   0   7   6       90.18       83.14      4.57 o 
   1   7   6      147.24      164.11      5.71 o 
   2   7   6        3.34       -1.23      1.96 o 
   3   7   6      164.34      161.20      3.54 o 
   4   7   6        3.57        1.54      1.41 o 
   5   7   6      337.25      313.88      7.94 o 
   6   7   6        0.24        1.99      2.22 o 
   9   7   6       34.68       28.43      4.85 o 
  -3   8   6        0.30       -4.02      3.47 o 
  -2   8   6       10.56       11.61      3.65 o 
  -1   8   6       38.86       39.08      4.02 o 
   0   8   6       14.52       15.42      3.30 o 
   1   8   6      124.99      120.24      5.49 o 
   2   8   6       93.86       95.80      3.28 o 
   3   8   6      106.02      100.79      4.82 o 
   4   8   6       11.53       13.75      3.87 o 
   5   8   6       18.81       16.63      2.55 o 
   6   8   6      197.20      188.47      5.95 o 
   7   8   6        3.27       -1.98      2.50 o 
   8   8   6       59.21       55.22      4.36 o 
  -1   9   6        1.40        3.50      3.61 o 
   0   9   6       81.17       79.35      5.46 o 
   1   9   6      183.55      191.28      7.24 o 
   2   9   6      120.89      113.51      5.88 o 
   3   9   6        9.79       11.09      2.11 o 
   4   9   6       46.44       44.72      2.50 o 
   5   9   6       81.41       83.50      4.42 o 
   6   9   6       55.60       46.50      3.73 o 
   7   9   6       60.75       62.48      4.36 o 
   8   9   6        0.04       -2.30      2.88 o 
   0  10   6       12.23       11.34      4.04 o 
   1  10   6        8.88        3.70      3.47 o 
   2  10   6       34.52       37.76      4.20 o 
   3  10   6       53.57       54.27      3.97 o 
   4  10   6      110.37      114.65      4.43 o 
   5  10   6       41.87       45.03      4.19 o 
   6  10   6       96.74      105.47      5.45 o 
   7  10   6        4.15        9.19      3.38 o 
   3  11   6       29.04       28.63      4.46 o 
   4  11   6        1.20       -2.44      3.31 o 
  -2  -7   7        0.18       -0.63      3.93 o 
  -1  -7   7       22.18       18.61      4.85 o 
  -2  -6   7       75.71       85.06      5.35 o 
  -1  -6   7        4.01        2.78      3.48 o 
   0  -6   7       55.33       53.64      4.86 o 
   1  -6   7        2.49        6.06      4.36 o 
   2  -6   7       33.81       28.48      4.97 o 
  -5  -5   7        8.53        6.89      3.33 o 
  -4  -5   7        2.07        3.18      3.05 o 
  -3  -5   7       91.77       89.17      5.05 o 
  -2  -5   7       11.64        9.79      2.18 o 
  -1  -5   7       63.01       51.40      4.23 o 
   0  -5   7        0.15       -4.51      3.01 o 
   1  -5   7       47.81       46.80      4.43 o 
   2  -5   7       34.80       29.43      4.28 o 
   3  -5   7        0.95        0.78      3.79 o 
   4  -5   7       17.05       16.71      4.65 o 
  -6  -4   7        2.06       -1.06      3.56 o 
  -5  -4   7        1.67        2.78      3.08 o 
  -4  -4   7        0.30        5.35      3.22 o 
  -3  -4   7       17.22       12.03      3.10 o 
  -2  -4   7       15.38       15.19      3.35 o 
  -1  -4   7       35.75       32.27      2.87 o 
   0  -4   7        9.23        9.24      2.87 o 
   1  -4   7       24.45       32.67      3.54 o 
   2  -4   7        9.33        4.63      3.19 o 
   3  -4   7        4.39        3.16      3.24 o 
   4  -4   7        7.16        5.62      3.81 o 
   5  -4   7        0.89       -1.72      4.14 o 
  -6  -3   7        0.52       -1.84      3.61 o 
  -5  -3   7       26.58       22.80      4.00 o 
  -4  -3   7       42.34       43.02      4.11 o 
  -3  -3   7        9.76       12.04      2.82 o 
  -2  -3   7        1.13       -0.29      2.88 o 
  -1  -3   7       10.56       14.09      1.89 o 
   0  -3   7      104.69      106.23      4.66 o 
   1  -3   7       68.22       59.24      4.16 o 
   2  -3   7      120.49      109.84      4.99 o 
   3  -3   7       24.12       14.90      3.28 o 
   4  -3   7       18.99       29.54      3.96 o 
   5  -3   7       11.67        3.27      3.70 o 
   6  -3   7        0.13        4.18      2.81 o 
  -6  -2   7       15.68       11.75      3.97 o 
  -5  -2   7        7.04        5.85      3.56 o 
  -4  -2   7        0.09       -3.56      2.84 o 
  -3  -2   7      126.08      130.69      3.55 o 
  -2  -2   7       10.64       14.79      2.39 o 
  -1  -2   7       76.86       82.36      7.20 o 
   0  -2   7      192.81      194.42      4.15 o 
   1  -2   7       68.84       88.47      4.05 o 
   2  -2   7      103.81       98.33      4.42 o 
   3  -2   7       21.53       17.35      2.93 o 
   4  -2   7        2.74       -1.52      2.69 o 
   5  -2   7      117.95      122.56      5.97 o 
   6  -2   7       21.41       26.73      4.47 o 
  -6  -1   7        1.03       -3.11      3.48 o 
  -5  -1   7       69.08       72.27      5.23 o 
  -4  -1   7       48.97       57.20      4.46 o 
  -3  -1   7        8.30        6.56      1.34 o 
  -2  -1   7      180.16      184.49      7.24 o 
  -1  -1   7      216.43      210.25      4.32 o 
   0  -1   7     1697.51     1657.66     22.99 o 
   1  -1   7        0.01       -0.03      1.95 o 
   2  -1   7      496.49      461.73     10.34 o 
   3  -1   7       53.82       47.46      3.53 o 
   4  -1   7      310.98      291.62      7.92 o 
   5  -1   7       74.40       67.95      4.60 o 
   6  -1   7       34.34       38.05      3.00 o 
   7  -1   7        0.18        1.63      3.88 o 
  -6   0   7       79.05       79.38      6.12 o 
  -5   0   7       52.60       57.03      4.94 o 
  -4   0   7       62.63       59.15      4.91 o 
  -3   0   7      117.04      116.64      3.58 o 
  -2   0   7       28.45       32.79      1.43 o 
  -1   0   7      402.88      401.97      5.06 o 
   0   0   7        1.96        5.05      1.05 o 
   1   0   7      333.54      340.35      7.90 o 
   2   0   7       25.13       31.13      2.50 o 
   3   0   7      683.02      642.18     13.50 o 
   4   0   7       12.15       11.48      2.33 o 
   5   0   7      328.62      314.58      8.22 o 
   6   0   7        7.45        4.00      2.65 o 
   7   0   7       60.41       69.41      5.77 o 
  -6   1   7       27.52       22.66      4.59 o 
  -5   1   7       31.32       36.67      4.39 o 
  -4   1   7       69.34       76.18      5.12 o 
  -3   1   7       39.17       38.38      2.44 o 
  -2   1   7      198.11      204.86      4.22 o 
  -1   1   7      600.30      614.43     16.59 o 
   0   1   7       65.76       72.83      2.32 o 
   1   1   7       10.09       13.89      1.64 o 
   2   1   7      311.63      307.44      4.70 o 
   3   1   7       37.54       25.50      2.35 o 
   4   1   7      551.49      530.67     11.52 o 
   5   1   7       34.04       29.66      2.70 o 
   6   1   7      292.68      285.29      7.75 o 
   7   1   7        1.19        4.33      3.71 o 
   8   1   7       29.44       32.22      5.11 o 
  -6   2   7        0.21       -0.94      3.79 o 
  -5   2   7       20.04       25.65      4.20 o 
  -4   2   7        5.41        6.62      2.78 o 
  -3   2   7      112.91      117.16      3.25 o 
  -2   2   7       34.90       33.05      2.13 o 
  -1   2   7      151.89      177.10      3.82 o 
   0   2   7       89.50       87.95      2.63 o 
   1   2   7      187.99      215.66      4.50 o 
   2   2   7        1.80        3.98      1.15 o 
   3   2   7      111.46      127.97      3.00 o 
   4   2   7        9.64       11.31      2.19 o 
   5   2   7      136.13      154.43      5.12 o 
   6   2   7      113.09       97.89      4.30 o 
   7   2   7        4.83        1.64      3.13 o 
   8   2   7       12.16        3.13      4.10 o 
  -6   3   7        4.92        1.09      3.82 o 
  -5   3   7       13.11       16.69      3.84 o 
  -4   3   7       46.20       39.26      2.46 o 
  -3   3   7        8.25        9.88      2.62 o 
  -2   3   7       15.62       12.01      1.86 o 
  -1   3   7        1.50        0.33      1.33 o 
   0   3   7        0.10       -0.91      1.21 o 
   1   3   7      101.37      116.11      2.94 o 
   2   3   7      113.88      104.33      3.73 o 
   3   3   7        1.90        2.05      1.13 o 
   4   3   7        1.40        0.73      1.29 o 
   5   3   7       15.69       18.56      2.21 o 
   6   3   7      183.67      183.81      5.62 o 
   7   3   7        2.19        7.41      3.70 o 
   8   3   7        0.74        3.88      4.04 o 
  -5   4   7       34.88       34.28      4.33 o 
  -4   4   7       26.99       29.57      4.76 o 
  -3   4   7       80.21       75.11      3.08 o 
  -2   4   7        8.44        6.98      1.90 o 
  -1   4   7      444.27      411.02      7.98 o 
   0   4   7      101.93      104.66      2.87 o 
   1   4   7      400.13      377.68      8.59 o 
   2   4   7      107.20      103.96      3.70 o 
   3   4   7      198.22      179.62      5.02 o 
   4   4   7      707.19      740.37     15.10 o 
   5   4   7        2.81        2.01      1.33 o 
   6   4   7       45.87       46.46      3.96 o 
   7   4   7        4.77       -2.59      3.34 o 
   8   4   7       62.85       69.55      5.74 o 
   9   4   7        3.93       -5.34      3.56 o 
  -4   5   7       12.38        7.93      2.84 o 
  -3   5   7       85.95       97.69      4.69 o 
  -2   5   7      211.78      187.61      4.82 o 
  -1   5   7      307.36      318.91      5.82 o 
   0   5   7        1.23        0.88      1.34 o 
   1   5   7      438.93      422.76      9.57 o 
   2   5   7      123.82      104.16      3.91 o 
   3   5   7      752.17      701.45      9.94 o 
   4   5   7       31.08       36.29      2.78 o 
   5   5   7      186.67      189.57      2.95 o 
   6   5   7      116.46      101.71      5.32 o 
   7   5   7      146.81      141.98      6.69 o 
   8   5   7       36.61       47.93      4.76 o 
   9   5   7       75.41       75.04      6.01 o 
  -4   6   7       28.07       40.64      3.87 o 
  -3   6   7       11.37        7.99      2.95 o 
  -2   6   7       36.33       41.20      3.41 o 
  -1   6   7        5.46        2.78      2.32 o 
   0   6   7       85.07       81.18      4.10 o 
   1   6   7        0.98        0.26      1.80 o 
   2   6   7      250.35      262.29      6.86 o 
   3   6   7        0.52       -0.35      1.21 o 
   4   6   7      714.23      668.73      9.67 o 
   5   6   7        1.21        1.73      1.89 o 
   6   6   7      380.61      377.01     10.39 o 
   7   6   7       13.42       19.29      3.71 o 
   8   6   7      129.78      120.92      6.70 o 
   9   6   7       66.01       65.33      5.81 o 
  -3   7   7       11.81        9.85      3.68 o 
  -2   7   7       30.54       26.44      3.65 o 
  -1   7   7       27.76       29.70      3.41 o 
   0   7   7        6.68        3.50      2.42 o 
   1   7   7       10.70       11.38      2.52 o 
   2   7   7        6.03        7.07      2.38 o 
   3   7   7      250.45      264.01      7.06 o 
   4   7   7       59.54       67.94      2.57 o 
   5   7   7       40.11       43.86      2.18 o 
   6   7   7       34.63       38.39      2.93 o 
  -2   8   7        3.42        6.67      3.57 o 
  -1   8   7        9.23        6.00      3.31 o 
   0   8   7        0.10       -0.94      2.76 o 
   1   8   7       32.81       26.02      3.25 o 
   2   8   7       43.12       46.87      3.81 o 
   3   8   7       93.62       92.03      4.74 o 
   4   8   7        3.97        3.57      1.64 o 
   5   8   7        9.74        7.28      1.77 o 
   6   8   7        7.01       12.21      2.56 o 
   7   8   7        3.11        2.95      2.61 o 
   8   8   7       30.55       37.62      3.67 o 
  -1   9   7        0.40        1.93      3.59 o 
   0   9   7        8.10        3.94      3.38 o 
   1   9   7       12.46       15.77      3.53 o 
   2   9   7       25.66       23.38      3.44 o 
   3   9   7       30.10       36.65      3.51 o 
   4   9   7      130.52      116.72      3.69 o 
   5   9   7        0.21        3.67      2.50 o 
   6   9   7       37.67       32.76      3.47 o 
   7   9   7       17.59       21.99      3.24 o 
   1  10   7        0.38        1.14      3.53 o 
   2  10   7        2.76        2.87      3.36 o 
   3  10   7       22.03       19.72      3.42 o 
   4  10   7        1.45        0.08      2.84 o 
   5  10   7       12.46       12.58      3.11 o 
   6  10   7        0.21       -0.11      2.78 o 
  -2  -6   8        4.92       10.51      3.94 o 
  -1  -6   8        0.38        3.18      3.71 o 
   0  -6   8        1.20        4.69      4.04 o 
  -4  -5   8       40.22       48.91      4.60 o 
  -3  -5   8       21.48       28.14      3.85 o 
  -2  -5   8       29.30       27.26      2.67 o 
  -1  -5   8       13.46       18.73      3.70 o 
   0  -5   8       65.29       76.42      5.62 o 
   1  -5   8        4.12        2.67      3.53 o 
   2  -5   8       72.32       75.21      5.83 o 
  -5  -4   8       35.33       34.32      4.50 o 
  -4  -4   8       14.76       16.49      3.85 o 
  -3  -4   8      107.03      112.68      5.80 o 
  -2  -4   8        9.91        9.45      2.25 o 
  -1  -4   8       86.70       94.20      3.54 o 
   0  -4   8        2.00       -4.10      2.73 o 
   1  -4   8      209.41      203.11      7.21 o 
   2  -4   8        4.62       -1.90      3.25 o 
   3  -4   8      100.05       89.69      5.86 o 
   4  -4   8        7.77        9.39      4.07 o 
  -5  -3   8        1.25        1.50      3.50 o 
  -4  -3   8       74.38       78.19      5.55 o 
  -3  -3   8        1.06       -3.33      2.92 o 
  -2  -3   8      109.16      104.42      3.59 o 
  -1  -3   8       12.27       14.53      2.07 o 
   0  -3   8       50.51       46.32      3.59 o 
   1  -3   8       65.34       61.00      4.40 o 
   2  -3   8       53.60       52.84      4.25 o 
   3  -3   8       37.16       35.81      3.82 o 
   4  -3   8        0.54        0.35      3.57 o 
   5  -3   8       35.75       33.16      4.54 o 
  -6  -2   8        1.05       -3.62      3.90 o 
  -5  -2   8        0.06       -1.10      2.98 o 
  -4  -2   8        6.00        7.06      3.61 o 
  -3  -2   8        7.70        8.05      1.93 o 
  -2  -2   8       26.69       29.92      2.33 o 
  -1  -2   8        4.58        4.03      2.02 o 
   0  -2   8        5.03        3.68      2.31 o 
   1  -2   8       58.32       57.77      3.81 o 
   2  -2   8       12.38       18.73      2.96 o 
   3  -2   8        4.20        3.71      2.79 o 
   4  -2   8        3.01       -1.67      3.07 o 
   5  -2   8        0.36        2.69      3.47 o 
   6  -2   8       40.19       35.48      5.51 o 
  -6  -1   8        0.79        6.28      4.22 o 
  -5  -1   8       29.52       26.28      4.46 o 
  -4  -1   8       15.97       11.19      3.53 o 
  -3  -1   8        2.00       -0.16      1.78 o 
  -2  -1   8        4.27        1.82      1.85 o 
  -1  -1   8        3.59        3.37      1.69 o 
   0  -1   8      135.70      126.80      3.54 o 
   1  -1   8       24.92       20.73      2.67 o 
   2  -1   8       37.66       28.61      2.62 o 
   3  -1   8        4.18        1.21      2.44 o 
   4  -1   8        2.44        3.59      2.95 o 
   5  -1   8        0.14        0.61      2.70 o 
   6  -1   8       11.01        8.75      3.90 o 
  -6   0   8        1.67        0.18      4.07 o 
  -5   0   8        1.49        1.96      3.24 o 
  -4   0   8       22.45       15.91      3.79 o 
  -3   0   8        5.39        4.25      1.32 o 
  -2   0   8        6.10        6.22      1.26 o 
  -1   0   8       39.48       41.45      1.82 o 
   0   0   8        0.89        0.46      1.56 o 
   1   0   8       65.63       60.94      3.53 o 
   2   0   8        0.76       -0.69      2.12 o 
   3   0   8       10.29       14.50      2.53 o 
   4   0   8       43.53       34.28      3.04 o 
   5   0   8       12.34        9.42      2.78 o 
   6   0   8       13.15        9.90      3.08 o 
   7   0   8       33.76       31.41      4.42 o 
  -6   1   8       10.61        8.65      4.39 o 
  -5   1   8        0.43        1.46      3.24 o 
  -4   1   8       18.35       14.38      3.41 o 
  -3   1   8        9.55       15.22      1.93 o 
  -2   1   8       85.58       80.68      3.00 o 
  -1   1   8      300.02      320.47      4.46 o 
   0   1   8        8.85        4.41      1.54 o 
   1   1   8      288.76      306.35      4.98 o 
   2   1   8      103.04       90.65      3.76 o 
   3   1   8       18.81       15.60      2.47 o 
   4   1   8        7.54        5.60      2.36 o 
   5   1   8        3.81        1.38      2.38 o 
   6   1   8       25.10       20.81      3.27 o 
   7   1   8       18.99       24.03      4.45 o 
  -5   2   8       26.14       32.27      4.25 o 
  -4   2   8       22.12       31.65      4.28 o 
  -3   2   8       61.30       63.09      2.91 o 
  -2   2   8       59.20       58.42      2.64 o 
  -1   2   8       24.13       32.49      2.00 o 
   0   2   8      483.56      496.30     12.12 o 
   1   2   8       80.36       76.31      2.46 o 
   2   2   8      486.06      493.75      7.10 o 
   3   2   8       27.86       21.61      1.66 o 
   4   2   8      292.41      269.71      7.10 o 
   5   2   8       26.19       19.09      2.65 o 
   6   2   8      141.42      143.12      5.42 o 
   7   2   8       21.23       25.53      4.40 o 
   8   2   8       29.37       29.00      4.56 o 
  -5   3   8       23.34       29.52      4.46 o 
  -4   3   8       39.32       35.72      4.00 o 
  -3   3   8       75.22       85.34      3.20 o 
  -2   3   8       22.81       21.47      3.66 o 
  -1   3   8      190.46      191.63      4.27 o 
   0   3   8        1.61        0.50      1.41 o 
   1   3   8      545.28      554.22     11.88 o 
   2   3   8        3.18        9.24      1.86 o 
   3   3   8      681.95      734.94      9.91 o 
   4   3   8       16.99       28.70      4.01 o 
   5   3   8      680.88      679.45     14.44 o 
   6   3   8       46.83       59.79      3.99 o 
   7   3   8      172.78      163.86      7.56 o 
   8   3   8        6.47        9.24      4.34 o 
  -5   4   8        1.14        2.41      3.91 o 
  -4   4   8       22.30       21.80      2.54 o 
  -3   4   8        1.82        3.91      1.81 o 
  -2   4   8       95.21      106.61      3.44 o 
  -1   4   8        1.41       -0.83      2.34 o 
   0   4   8      144.79      169.36      8.25 o 
   1   4   8       28.49       38.99      2.95 o 
   2   4   8      204.16      239.14      6.37 o 
   3   4   8       64.21       76.53      3.71 o 
   4   4   8       86.78      109.31      2.91 o 
   5   4   8      451.82      515.00      7.49 o 
   6   4   8      148.30      154.23      5.37 o 
   7   4   8       18.83       25.32      4.17 o 
   8   4   8        3.85        1.92      4.10 o 
  -4   5   8        1.04        0.52      3.02 o 
  -3   5   8        0.01       -1.78      2.82 o 
  -2   5   8        6.67        6.75      1.98 o 
  -1   5   8        0.69        2.56      1.63 o 
   0   5   8        6.67       10.95      2.68 o 
   1   5   8       15.89        8.52      2.19 o 
   2   5   8        0.66       -0.77      1.90 o 
   3   5   8       94.97       80.03      3.71 o 
   4   5   8        6.08       12.07      2.26 o 
   5   5   8       17.60       15.67      1.61 o 
   7   5   8        6.37        6.15      3.41 o 
   8   5   8        0.43       -2.07      3.74 o 
  -3   6   8        1.22       -0.87      2.88 o 
  -2   6   8       22.51       18.29      3.18 o 
  -1   6   8       66.16       56.74      4.00 o 
   0   6   8      111.60       89.37      4.33 o 
   1   6   8       84.64       76.05      3.68 o 
   2   6   8       71.68       64.92      3.70 o 
   3   6   8      259.10      244.09      6.64 o 
   4   6   8        0.88        3.70      2.26 o 
   5   6   8       57.55       47.96      3.64 o 
   6   6   8        2.39        4.11      2.73 o 
   7   6   8       69.59       62.02      5.16 o 
   8   6   8        1.26        0.87      3.51 o 
  -3   7   8        7.95        0.71      3.62 o 
  -2   7   8       39.63       35.20      3.91 o 
  -1   7   8        0.15       -2.01      2.65 o 
   0   7   8       84.98       84.06      4.65 o 
   1   7   8       15.60        7.69      2.55 o 
   2   7   8      139.40      133.56      5.05 o 
   3   7   8        0.34        2.78      2.19 o 
   4   7   8       20.35       17.38      2.53 o 
   5   7   8       24.50       15.66      5.08 o 
   6   7   8       98.77       74.08      3.62 o 
  -2   8   8        0.95       -3.16      3.15 o 
  -1   8   8        2.34        0.72      3.05 o 
   0   8   8        6.22        5.16      3.02 o 
   1   8   8       55.45       60.87      4.48 o 
   2   8   8       15.46       10.14      2.73 o 
   3   8   8       65.91       72.69      4.46 o 
   4   8   8        0.01        0.92      2.53 o 
   5   8   8      283.07      278.52      7.56 o 
   6   8   8        2.11       -1.75      2.12 o 
   7   8   8       40.08       36.75      3.27 o 
   0   9   8       11.90       16.59      3.62 o 
   1   9   8       16.77       18.24      3.42 o 
   2   9   8       14.54       14.65      3.42 o 
   3   9   8       41.83       47.92      3.91 o 
   4   9   8       81.96       93.38      5.12 o 
   6   9   8       57.83       58.72      4.13 o 
   7   9   8        7.56       13.56      3.02 o 
   2  10   8        1.14        6.03      3.42 o 
   3  10   8        0.51       -4.63      3.08 o 
   4  10   8        0.15        0.20      3.08 o 
  -2  -5   9        0.17       -2.56      4.32 o 
  -1  -5   9        0.07       -2.90      3.42 o 
   0  -5   9        7.38        6.83      3.93 o 
  -3  -4   9        2.69       -0.83      3.48 o 
  -2  -4   9        0.65        0.44      2.56 o 
  -1  -4   9       10.04       10.10      3.24 o 
   0  -4   9        0.44        0.80      3.38 o 
   1  -4   9       25.85       31.59      4.00 o 
   2  -4   9        0.06        2.29      3.71 o 
   3  -4   9        0.21        1.92      3.81 o 
  -4  -3   9        4.42        8.84      3.96 o 
  -3  -3   9        8.96        5.58      3.70 o 
  -2  -3   9       15.26       19.25      2.85 o 
  -1  -3   9      107.84      101.86      3.85 o 
   0  -3   9       18.82       20.15      3.34 o 
   1  -3   9       25.20       24.53      3.51 o 
   2  -3   9        0.84        5.08      3.15 o 
   3  -3   9       43.67       45.29      4.36 o 
   4  -3   9        2.81        2.42      3.82 o 
  -5  -2   9        3.10        2.85      3.87 o 
  -4  -2   9       53.77       51.15      5.11 o 
  -3  -2   9        1.89       -0.94      3.31 o 
  -2  -2   9       75.90       75.78      5.06 o 
  -1  -2   9        0.42       -0.46      1.86 o 
   0  -2   9      230.78      217.92      6.75 o 
   1  -2   9       26.65       26.18      3.21 o 
   2  -2   9      119.46      111.10      5.22 o 
   3  -2   9       33.06       25.42      3.64 o 
   4  -2   9      181.96      166.58      6.54 o 
   5  -2   9        8.78        0.29      3.90 o 
  -5  -1   9       41.90       42.99      5.08 o 
  -4  -1   9        2.59        3.59      3.82 o 
  -3  -1   9       66.81       69.56      5.21 o 
  -2  -1   9        0.05        1.68      1.93 o 
  -1  -1   9       78.35       78.63      3.24 o 
   0  -1   9       50.42       53.22      3.92 o 
   1  -1   9        2.35        1.33      2.52 o 
   2  -1   9       62.65       63.78      4.05 o 
   3  -1   9       51.15       41.96      3.59 o 
   4  -1   9       73.68       69.47      4.60 o 
   5  -1   9       59.03       55.08      4.28 o 
   6  -1   9        3.90       -2.39      3.47 o 
  -5   0   9        4.63       12.00      4.27 o 
  -4   0   9       24.84       30.53      4.54 o 
  -3   0   9        5.89        5.59      1.68 o 
  -2   0   9        5.56        3.62      1.54 o 
  -1   0   9       80.95       73.98      4.25 o 
   0   0   9       71.93       76.84      3.12 o 
   1   0   9        0.98       -0.69      2.32 o 
   2   0   9       11.43        9.65      2.65 o 
   3   0   9        0.14        1.46      2.45 o 
   4   0   9       52.57       42.32      3.47 o 
   5   0   9       74.33       68.43      4.50 o 
   6   0   9        1.20       -4.37      2.92 o 
  -5   1   9        0.17       -0.29      3.85 o 
  -4   1   9        3.15       -2.59      3.50 o 
  -3   1   9       10.72       10.62      1.50 o 
  -2   1   9       18.31       13.33      1.77 o 
  -1   1   9      138.87      160.92      3.14 o 
   0   1   9      152.45      171.69      3.76 o 
   1   1   9       89.84       91.49      2.75 o 
   2   1   9        6.38        3.74      2.33 o 
   3   1   9       21.70       16.66      2.79 o 
   4   1   9       15.08       13.39      2.85 o 
   5   1   9       16.35       18.60      3.01 o 
   6   1   9        2.28       -2.16      3.07 o 
   7   1   9        2.62       -1.12      3.59 o 
  -5   2   9        0.09       -5.29      3.74 o 
  -4   2   9        0.14       -3.90      3.48 o 
  -3   2   9        9.82       12.03      2.08 o 
  -2   2   9       60.37       55.40      2.99 o 
  -1   2   9       27.96       35.51      2.37 o 
   0   2   9       56.21       54.54      2.14 o 
   1   2   9       86.97      105.25      3.01 o 
   2   2   9        0.26       -0.84      1.90 o 
   3   2   9       20.07       18.81      2.79 o 
   4   2   9        8.80       10.37      2.69 o 
   5   2   9        5.68        8.33      2.73 o 
   6   2   9        3.82        0.06      2.69 o 
   7   2   9        0.05        0.26      3.38 o 
  -4   3   9        0.57       -0.29      3.42 o 
  -3   3   9       56.29       56.09      3.22 o 
  -2   3   9      142.91      143.14      5.62 o 
  -1   3   9       79.41       66.04      4.44 o 
   0   3   9       11.78       10.34      2.20 o 
   1   3   9      133.22      115.61      4.59 o 
   2   3   9       35.18       30.65      1.86 o 
   3   3   9        1.02       -0.78      1.54 o 
   4   3   9        4.20        4.52      1.66 o 
   5   3   9       16.93       19.09      2.85 o 
   6   3   9       14.81       12.60      3.08 o 
   7   3   9        1.60        0.51      2.99 o 
  -4   4   9        4.96        5.53      2.24 o 
  -3   4   9       27.09       32.47      2.69 o 
  -2   4   9        1.00       -2.88      1.92 o 
  -1   4   9      119.72      112.10      3.53 o 
   0   4   9        5.30        1.70      1.67 o 
   1   4   9      166.49      156.87      5.25 o 
   2   4   9       23.88       19.58      2.55 o 
   3   4   9      297.56      286.24      7.67 o 
   4   4   9       24.24       20.92      1.91 o 
   5   4   9       56.74       61.72      2.82 o 
   6   4   9        1.24        8.48      2.75 o 
   7   4   9       46.31       48.87      4.77 o 
   8   4   9       21.21       27.02      4.80 o 
  -3   5   9       12.20        7.13      2.93 o 
  -2   5   9       12.24       19.01      2.26 o 
  -1   5   9        9.17       13.59      3.11 o 
   0   5   9       89.86       92.33      3.15 o 
   1   5   9        1.37        3.99      2.13 o 
   2   5   9      264.68      268.85      7.24 o 
   3   5   9       33.72       45.63      3.48 o 
   4   5   9      412.61      395.89      9.60 o 
   5   5   9        4.53       15.53      4.06 o 
   7   5   9       73.91       72.68      5.62 o 
   8   5   9       84.93       76.24      6.41 o 
  -3   6   9        5.41        8.53      3.25 o 
  -2   6   9        5.29        3.01      2.93 o 
  -1   6   9       33.28       36.72      3.44 o 
   0   6   9       18.54       19.70      2.96 o 
   1   6   9       42.32       46.57      3.64 o 
   2   6   9       23.60       33.80      3.08 o 
   3   6   9      171.40      167.96      5.55 o 
   4   6   9      161.48      181.49      5.77 o 
   5   6   9        3.75        5.29      2.62 o 
   7   6   9       35.18       27.63      4.00 o 
   8   6   9       69.10       85.15      6.80 o 
  -2   7   9        2.08       -2.07      3.02 o 
  -1   7   9       15.13       14.31      3.21 o 
   0   7   9        0.31        3.18      2.70 o 
   1   7   9        1.44        7.13      2.67 o 
   2   7   9        2.31        4.22      2.61 o 
   3   7   9        0.49        2.58      2.45 o 
   4   7   9        6.67        3.34      2.58 o 
   5   7   9        2.60       -2.58      2.44 o 
  -1   8   9        4.96        2.01      3.27 o 
   0   8   9        0.18       -3.53      2.87 o 
   1   8   9        2.47        4.60      2.84 o 
   2   8   9       63.98       58.98      4.31 o 
   3   8   9       14.73       12.37      3.19 o 
   4   8   9        1.03       -0.72      2.53 o 
   5   8   9        2.30        0.46      2.64 o 
   1   9   9       17.30       25.90      3.82 o 
   2   9   9        0.59       -2.90      2.90 o 
   3   9   9        1.65        3.02      2.88 o 
   4   9   9       61.43       50.85      4.10 o 
   5   9   9        4.24        1.83      2.75 o 
  -3  -3  10        0.14       -5.39      3.59 o 
  -2  -3  10        7.81        9.24      5.16 o 
  -1  -3  10        4.07        4.52      2.36 o 
   0  -3  10       33.56       31.15      3.90 o 
   1  -3  10        0.18       -2.75      3.21 o 
   2  -3  10       12.09        6.28      3.51 o 
  -3  -2  10        3.32       -0.49      3.73 o 
  -2  -2  10        8.69        6.55      2.87 o 
  -1  -2  10       14.61       17.00      2.46 o 
   0  -2  10        7.51       11.54      3.10 o 
   1  -2  10        3.40        2.90      3.08 o 
   2  -2  10        5.61        7.61      3.25 o 
   3  -2  10        9.33        3.77      3.38 o 
   4  -2  10        6.86        2.33      3.47 o 
  -4  -1  10        0.06       -2.09      3.94 o 
  -3  -1  10        5.65        0.71      3.27 o 
  -2  -1  10        3.92        0.29      2.19 o 
  -1  -1  10       16.79       18.11      2.51 o 
   0  -1  10       21.23       15.85      3.16 o 
   1  -1  10        7.67        9.91      2.96 o 
   2  -1  10        5.49        3.42      2.76 o 
   3  -1  10       45.98       54.07      4.23 o 
   4  -1  10        3.06        2.12      3.11 o 
   5  -1  10        0.48        1.17      3.65 o 
  -4   0  10       11.07       11.05      4.23 o 
  -3   0  10        4.90        5.71      2.47 o 
  -2   0  10        2.08       -0.70      2.45 o 
  -1   0  10      106.63      102.07      5.12 o 
   0   0  10        2.40       -0.49      2.14 o 
   1   0  10      105.74       97.34      4.85 o 
   2   0  10        1.39       -0.14      2.72 o 
   3   0  10       87.14       79.95      4.51 o 
   4   0  10        0.42       -0.98      2.67 o 
   5   0  10       12.89        8.78      3.27 o 
  -4   1  10       23.19       16.16      4.77 o 
  -3   1  10        0.14       -1.54      1.56 o 
  -2   1  10       27.22       29.42      2.03 o 
  -1   1  10       17.12       18.82      1.85 o 
   0   1  10       35.65       35.16      1.94 o 
   1   1  10       12.42       17.95      3.15 o 
   2   1  10       38.55       37.47      3.45 o 
   3   1  10       27.79       34.71      3.50 o 
   4   1  10      132.93      116.41      5.37 o 
   5   1  10       20.68       26.25      3.56 o 
   6   1  10       48.17       48.31      4.50 o 
  -4   2  10        2.44       -1.03      4.05 o 
  -3   2  10        2.33        3.61      2.59 o 
  -2   2  10        2.23        1.33      2.28 o 
  -1   2  10      136.02      127.31      3.66 o 
   0   2  10       10.03        4.93      1.54 o 
   1   2  10       28.54       28.50      2.11 o 
   2   2  10       43.06       56.12      2.73 o 
   3   2  10       76.43       66.71      4.37 o 
   4   2  10      155.36      166.03      6.14 o 
   5   2  10       47.57       46.27      3.91 o 
   6   2  10       93.52       93.39      5.14 o 
  -4   3  10        1.31        3.93      4.11 o 
  -3   3  10        3.43       -0.02      2.09 o 
  -2   3  10       87.09       90.26      4.50 o 
  -1   3  10       63.63       69.97      3.38 o 
   0   3  10       51.19       52.26      2.84 o 
   1   3  10        4.58       10.14      1.76 o 
   2   3  10        0.32        0.06      1.72 o 
   3   3  10       53.54       67.81      2.95 o 
   4   3  10       11.30        8.22      3.08 o 
   5   3  10       26.68       40.00      3.77 o 
   6   3  10        0.48       -3.22      2.93 o 
  -3   4  10        8.81        4.26      3.97 o 
  -2   4  10       16.13       20.63      2.52 o 
  -1   4  10       16.06       13.81      2.75 o 
   0   4  10        4.60        6.39      1.94 o 
   1   4  10        0.43       -2.83      1.89 o 
   2   4  10        4.96        0.83      2.38 o 
   3   4  10        5.07        3.03      1.71 o 
   4   4  10        4.57        1.82      1.97 o 
   5   4  10        6.28        6.31      3.10 o 
   6   4  10        3.17        1.95      2.96 o 
  -3   5  10       19.58       16.14      3.34 o 
  -2   5  10        6.14        3.34      2.87 o 
  -1   5  10       14.77        9.82      3.07 o 
   0   5  10       20.82       12.09      2.60 o 
   1   5  10       11.17        6.26      2.52 o 
   2   5  10        1.84        4.71      2.41 o 
   3   5  10        0.15       -0.61      2.44 o 
   4   5  10       12.12       14.44      1.92 o 
   5   5  10       35.68       34.48      2.49 o 
   6   5  10        0.93        2.15      3.30 o 
  -2   6  10       17.82       11.40      3.27 o 
  -1   6  10        6.18        0.17      2.82 o 
   0   6  10       15.06       15.01      2.99 o 
   1   6  10        5.79        4.89      2.55 o 
   2   6  10       12.09        7.27      2.61 o 
   3   6  10       17.11        9.82      2.67 o 
   4   6  10        8.36        6.58      2.73 o 
   5   6  10        4.93        7.19      3.11 o 
   7   6  10        0.67        0.69      3.24 o 
  -1   7  10       11.71        9.21      3.33 o 
   0   7  10        9.92        2.67      2.90 o 
   1   7  10       29.12       26.93      3.41 o 
   2   7  10        7.38        3.10      2.67 o 
   3   7  10       96.64       89.60      4.59 o 
   4   7  10        0.24       -1.32      2.45 o 
   5   7  10       54.74       47.35      3.97 o 
   0   8  10       25.17       26.88      3.79 o 
   1   8  10        0.61        2.36      3.31 o 
   2   8  10       47.80       47.24      4.00 o 
   3   8  10       60.32       68.25      4.56 o 
   4   8  10       35.30       40.06      3.67 o 
   5   8  10        3.85        9.94      2.92 o 
   2   9  10       19.26       24.00      3.84 o 
   3   9  10        3.86       11.17      3.67 o 
   4   9  10        0.39        1.44      3.04 o 
  -1  -2  11       14.67       18.26      5.70 o 
   0  -2  11        6.45        3.90      3.28 o 
   1  -2  11       19.94       14.56      3.79 o 
   2  -2  11       58.17       61.82      4.86 o 
  -2  -1  11       16.89       20.58      2.79 o 
  -1  -1  11       20.28       20.73      2.75 o 
   0  -1  11        0.32        0.72      3.19 o 
   1  -1  11       25.77       30.01      3.73 o 
   2  -1  11        1.65        0.18      3.25 o 
   3  -1  11       12.31       11.57      3.59 o 
  -3   0  11        0.70       -1.98      4.17 o 
  -2   0  11       10.10       15.08      2.58 o 
  -1   0  11        1.58       -0.42      2.46 o 
   0   0  11       25.63       32.28      3.82 o 
   1   0  11        0.32        4.00      3.21 o 
   2   0  11       22.50       29.32      3.82 o 
   3   0  11        0.26       -4.46      2.98 o 
   4   0  11        6.46        9.21      3.44 o 
  -3   1  11        0.34        3.18      4.23 o 
  -2   1  11       38.17       36.96      2.30 o 
  -1   1  11        2.82        5.78      1.92 o 
   0   1  11       32.68       39.76      2.97 o 
   1   1  11        0.04        2.45      3.02 o 
   2   1  11       67.50       81.87      5.09 o 
   3   1  11        0.28       -0.41      3.25 o 
   4   1  11       12.54       19.53      3.65 o 
   5   1  11        2.03        0.52      3.27 o 
  -3   2  11       19.16       16.40      1.91 o 
  -2   2  11       55.02       48.50      2.35 o 
  -1   2  11        0.66       -1.42      1.51 o 
   0   2  11       31.22       27.61      2.11 o 
   1   2  11        8.12        6.60      2.06 o 
   2   2  11      143.71      128.02      5.88 o 
   3   2  11       12.95       10.59      3.33 o 
   4   2  11       10.41       11.40      3.44 o 
   5   2  11       11.89       20.87      3.76 o 
  -2   3  11        2.86        5.67      2.27 o 
  -1   3  11        0.34        0.95      3.04 o 
   0   3  11       20.78       23.86      2.39 o 
   1   3  11       73.40       69.30      5.58 o 
   2   3  11       15.47       16.59      2.11 o 
   3   3  11      137.40      133.70      3.86 o 
   4   3  11        1.57        7.10      3.30 o 
   5   3  11       57.95       50.68      4.39 o 
   6   3  11       11.84       12.64      3.71 o 
  -2   4  11       14.77       13.36      5.26 o 
  -1   4  11        0.73        1.80      4.98 o 
   0   4  11        0.61        2.30      2.10 o 
   1   4  11       26.04       31.18      3.41 o 
   2   4  11       62.03       50.80      2.48 o 
   3   4  11      134.37      150.56      3.94 o 
   4   4  11        4.10        3.35      3.11 o 
   5   4  11       65.93       68.26      5.12 o 
   6   4  11       21.83       17.81      4.00 o 
  -1   5  11        7.38        9.47      2.28 o 
   0   5  11        0.12        0.63      2.04 o 
   1   5  11        0.26        0.34      2.61 o 
   2   5  11       17.19       24.13      3.41 o 
   3   5  11        9.19        8.30      1.58 o 
   4   5  11        2.26        6.02      2.10 o 
   5   5  11        5.94        4.38      2.20 o 
   6   5  11       93.06      104.52      6.12 o 
  -1   6  11        6.28        4.36      3.04 o 
   0   6  11        3.36        6.72      2.88 o 
   1   6  11        5.87        0.23      2.59 o 
   2   6  11       14.18       11.88      2.95 o 
   3   6  11        7.70        2.69      2.78 o 
   4   6  11        0.55        2.95      2.95 o 
   5   6  11        2.18        5.43      4.10 o 
   6   6  11        4.17        5.25      2.32 o 
   0   7  11        0.32        2.27      3.16 o 
   1   7  11        5.43        5.31      2.93 o 
   2   7  11        1.91        7.46      2.99 o 
   3   7  11        7.32        6.31      2.98 o 
   4   7  11        0.35        3.10      3.13 o 
   5   7  11        0.07        2.13      3.10 o 
   2   8  11       12.27       10.92      3.38 o 
   3   8  11        3.43       -0.74      3.01 o 
   4   8  11        8.40       10.51      3.30 o 
   0   0  12       50.19       50.20      4.74 o 
   1   0  12       22.41       25.45      4.13 o 
   2   0  12       15.34       14.05      3.88 o 
  -1   1  12       17.96       15.85      2.93 o 
   0   1  12       19.26       21.25      3.93 o 
   1   1  12        3.80        3.94      3.65 o 
   2   1  12       26.91       28.75      4.19 o 
   3   1  12        5.91        5.58      3.70 o 
  -1   2  12       12.84       19.14      3.55 o 
   0   2  12        1.42       -0.85      2.06 o 
   1   2  12       66.54       68.35      5.23 o 
   2   2  12        2.14        3.82      3.41 o 
   3   2  12       20.87       27.40      4.11 o 
   4   2  12        1.01        4.22      3.70 o 
  -1   3  12       21.93       18.01      1.91 o 
   0   3  12        0.03       -2.54      1.81 o 
   1   3  12       77.16       74.01      5.27 o 
   2   3  12        2.26        5.79      2.71 o 
   3   3  12        7.61        9.04      3.76 o 
   4   3  12        0.43       -2.64      3.44 o 
   0   4  12        4.93        5.95      3.33 o 
   1   4  12       32.69       22.00      2.37 o 
   2   4  12       10.63       12.33      4.59 o 
   3   4  12        5.47        4.29      2.43 o 
   4   4  12        0.11       -3.23      2.16 o 
   0   5  12        8.66        5.35      3.19 o 
   1   5  12        0.77        4.30      3.13 o 
   2   5  12       23.83       16.03      2.73 o 
   3   5  12        1.85        0.78      1.89 o 
   4   5  12       45.10       38.09      2.67 o 
   1   6  12        6.48        9.21      3.24 o 
   2   6  12       21.62       32.82      3.73 o 
   3   6  12        6.30        4.60      3.44 o 
   4   6  12       23.73       16.55      2.31 o 
                                                 
